# Supplementary material for: Construction of consumer satisfaction evaluation index system for green products based on online comments
Source: PLoS One. 2025 Apr 29;20(4):e0322470. doi: 10.1371/journal.pone.0322470 (PMC12040137; doi:10.1371/journal.pone.0322470)
Supplement: S1 Table — (XLSX) [file pone.0322470.s001.xlsx]

## Sheet: Sheet1
title
Gorgeous brands, high-looking products, like moms. It's very good for the old ones. Moms are worried about electricity, telling Mom about the energy-saving techniques of the glycerine, and the old people's comforts. The cooling speed, the windless noise, and the steady performance. Logistics.
For the first time, it's used to change things, not know how they're coming, and it's used to take half a day off the air conditioner. It's good. It's good. It's good. It's good. It's human.
First, in terms of prices, the 6800 minus 600 discounts are too much, just for the renovation of the new house, and three of them are bought at once, for an average of 2900. Second, the look of the machine, the white panel, the 100-packed, the clean, and the white background, is well coordinated.
If you buy air-conditioning, you have to choose a brand name. Grigori must be the boss of the country in this industry. It's almost unspoken. Yunkah's 35-year machine, with a simple look, has a good job, and looks at the outdoors with two copper tubes.
Appearance: two cloudies, a simple atmosphere, without the previous ditch sink, easy to wipe. Cold heat: recent heat only uses cold wind, cooling fast, wind pacing more. Silent: sound acceptable in a non-sleep state, not much, not hearing outside machines in the house; particularly good in sleep mode?
Great brand, very trusted, very beautiful, very artistic, the new frequency-changing air conditioner is very energy-efficient, and Kyoto's own logistics is the feeder!
Appearance: White, nice and simple, cold heat: cool heat. Winter heat is good. Energy saving: primary energy efficiency is supposed to be more efficient. Delivery installation: timely delivery, good service.
The silent effect: the silent effect: the silent effect is very good, and hardly any sound is heard. Energy saving: the new level of energy efficiency should be a lot easier. Product characteristics: four modes of sleep. Good. Delivery installation: fast delivery.
Appearance: nice look at the atmosphere, cooling effects: cool cooling effects: silent effects: very good, energy-efficient, air-conditioned, fried chickens, product characteristics: simple fashion, ready to mix, delivery installation: timely delivery, installed by the master
The Goli Air-conditioning brand is trustworthy, the national product of conscience, the model Yunja, the primary energy efficiency I buy, and I hope to save electricity. The cooler is fast, the wind is strong, it looks good, the outside machine is very quiet, it's really valuable and it's very worthy to buy.
The ACs have been entangled in the question of gravity and beauty, and in the end they've been opted for. Today they've been installed, they've started with a very small sound, they're cool, they're fast, they're beautiful, they're happy.
Grigg's old brand. It's so cool. It's so cool. It's so hot.
Appearance: Simple and fresh, cool and warm: cool and fast, silent: good. Power saving: I don't know. I've got a level.
It's good to have a GLAC, and it takes a while to evaluate the price discount of 618 and the appearance, the cooling effect of the cooling, and the power-saving effect of the 178-square room, because 618 was empty, but sometimes it's very soon installed, and it's very soon enough to buy it next time?
Appearance: Appearance. Appearance. Cold heat: When installed, the test came out cold in a few minutes.
It's very fast and it works very well. It's very quiet. It's almost impossible to hear. It's beautiful.
The air conditioner was installed the next day after it arrived. The white air conditioner and the white wall were great and beautiful. It was cool when it was cool. It was quiet at the lowest wind speed. It was quiet. It was energy-efficient.
Power saving: energy efficiency level I should be very good. Product characteristics: mainly trusting the Director General to install the delivery: installation was done quickly. But hundreds of installation costs are still incurred.
Gretchen Air-conditioning, big brands are trusted, buy in the capital, quality secure! Logistics is fast, services are good, post-sales are in place, and price guarantees are available. Skin: good design, cool heat: very cool, quiet, energy-efficient, energy-efficient, first-level energy-efficient, product-specific, quality package, delivery-instance, delivery-fast, master-in-the-art!
Appearance: very beautiful, beautiful, sandy, very advanced cold heat: cool cool, very comfortable, silent: very silent, sleepless, energy-efficient: new level 1 energy-efficient, really good, buy later.
It's a super-friendly air conditioner. It's beautiful white, and it's very cheap. It's super quiet. It's very loud. It's not only low in the inside, it's low in the outside.
The air conditioner is very good, the air conditioner is suitable, it's worth buying, it's also a big brand, it's secure, it's secure, it's a simple atmosphere, it's cold, it's cool, it's cool, it's cool, it's fast, it's installed the day before yesterday, it's installed this morning, it's very powerful, it's very powerful, it's very powerful, it's very quiet, it's very quiet.
The air conditioner gets it, it's white, it's nice, it's good, it's cool, it's cool, it's cool, it's energy-efficient, it's energy-efficient. It's good, it's good, it's hot, it's good, it's good, it's good, it's good, it's good, it's good, it's good?
Cold warming effect: very fast, I've been running cold air before minutes, cooling effect: the greasy is definitely the best brand. Mute: the noise is much smaller than the old one, I've been using it before, the old one is bigger than the new one, the new one is smaller, the new one is smaller, the noise is smaller, the design is perfect, the perfect view is better! Energy saving: special energy…
Good job, good quality. Gorgeous brands, trustworthy, good heat, very hot. They're nice, they can fit in. They're on time, they're on time.
It's too hot to buy an air conditioner for Mom. It's good to buy it. Logistics is fast, services are good. It's good. It came home at noon yesterday afternoon, and it was installed at 3 p.m., and it's very skilled and service-friendly. It's cold, it's cold, it's half an hour, and even the temperature in the living room is down. The outside machine is stable, it's not noisey, the host is quiet, an…
The Grigori brand is trustworthy, and the next day the Master will be installed, cooling fast, quiet, high-priced air conditioner. It's worth it. It's beautiful. It's nice.
Appearance: upper end atmosphere, two buys at a time. Cold heating: cooling works very well, 20 rooms will cool soon. Silent: very silent, and the host voice is not very loud. Energy saving: first-level efficiency, should be very efficient.
The air conditioner was very comfortable at the moment, mainly because it was supposed to be installed at the gate on the 26th, because it was too hot, there was a baby in the house, so it was very nice to keep in touch with after-sales one day, but it was a full day, so I had to wait until the next day, and I got a call from the installer at about 4:00 p.m., and I said I could put in four air co…
The air conditioner's been installed for days. It's not evaluated. It's cool. It's good at the national level.
Appearance: simple style Cold heat: Air conditioners have cool heat, good effect Mute: very silent unless a stronger sound is opened Delivery installation: Delivery to door installation, installer is professional, and the garbage and dust generated by the plugs also help clean up?
The glycerian air conditioner looks like a fashion atmosphere! The silent mode works! The cooling effect is fast, and the power is fairly low! The deliveryer is also fairly strong!
It's a good air conditioner, a good look at the high atmosphere, a good cool cooling, a very quiet voice, an energy-efficient first-degree frequency that should save electricity, and an important thing is a 10-year free warranty, no worries, good sales, very professional, fast, good attitude, good ratings.
Two installers were very professional, well-meaning, and well-placed. A cold effect: winters are not yet cold, but warm winds are fast, and electrical heat is not yet available. Silent effects: the hangars are usually too large, and I'm stuck in a built-up building, and the metal board has a resonance guide, which may sound a lot bigger. Power saving: less power than a small heater, 1.5 power, ai…
Appearance: It's good to look, it's easy, it's cool, it's cool, it's hot, it's quiet, it's good, it's good, it's good, it's energy-efficient, it's energy-efficient, it's energy-intensive, it's okay.
White, simple, cool, cool, not to worry about summer and winter, first-level energy efficiency, power-efficient delivery in time, master's attitude, big brands, a very high-priced air conditioner, air conditioner that works well, sounds acceptable in non-sleep, not much, and a very satisfactory shopping.
The next day comes to deliver the goods, the third day comes to install them, fast, and the new level-of-frequency air conditioning is very energy-efficient and cooling very fast and powerful.
Delivery installation: very quickly, Penton Logistics has been fast, silent: ultra-silent, silent, sleepy, cool, cool. Temperatures are dropping quickly. Skin: white, simple, with some sense of assimilation on the wall. Energy saving: 1 level of efficiency, understanding.
It's been used for over a month, and it's been a good look. It's simple. It's also very strong. It's a little bit of a noise.
Refrigeration works very well, looks good, looks good, looks good, white, clear, sellers deliver fast, logistics very fast, services are good, teacher installation services are very good, no surcharges are charged.
It's good to trust Kyouta for the fourth time with Kyoto power, laptops, televisions, washing machines, air conditioners, and all with Glycerine and air conditioners, and they're going to buy their power, and they're going to be very careful, and they're going to buy their power, and they're going to put on them, and they're going to be very careful.
The remote control is also easy, with two keys in the usual cold sheets. The wind is manual, not usually modified, and it works. The filters are opened on the upper side, much easier than the old air conditioner with the screen. Overall, the air conditioner is economical and appropriate.
Air conditioners don't arrive, they're installed, two masters come in the next day, and they're done in a couple of hours. White is beautiful, high-end atmosphere, buys three at a time. The cooling works very well. The room gets cold in a few minutes, very silent, big branding, trustworthy.
Power saving: very energy-efficient, air conditioners are installed, air conditioning is of good quality, door-to-door installation is good. Because air conditioners are bought for the elderly, the clothes are patient and detailed with the elderly. Thank you!
Good air-conditioning, Gretchen! A few decades ago, a well-known word was left here. Trusting that Gretchen brands, whether of their colours or brands, have their influence on other brands and are trusted. 16 degrees of cooling effect bar. Within 30 minutes, the air conditioning in the house covered the entire corner, and the grets gave the impression that it was different everywhere: the atmosph…
Heated people the other day, bought three air-conditioning units, and now he's ready. He'll be fine. He'll be fine. He'll be fine. He'll be fine.
It's really good, and it's really power-efficient, and it's basically different in space in a short time, and it's cool. The point is that it's cheap, it's very familiar, it's very popular, it's gonna buy another one next time.
It's really nice. The new air conditioner is different. It's a little noise.
It's well packaged, it's very rough, it's very cold after installation, it's quiet, it's still warm, it's not warm, it's got all the air conditioning in the house, it's working, it's working, it's built, it's built, it's built, it's built.
Appearance: Very good. Cold heating: only heating, good results. Silent: very good. Energy saving: first-level energy efficiency is better than the rest. Product characteristics: fast transport installation, cheaper than real store, but paying eye and rack charges. Delivery installation: one word: fast.
Appearance: GLAC is very finely designed and very well-dressed Cold heat: cold heat effects are clear, cool temperature comes down for a while
This new level-one energy-efficient air conditioner, after experience and comparison with the real-estate shop, was removed yesterday by our master, and the shipment arrived today, and it was installed, and it was very high-quality, regular, sweet, and comfortable. The air conditioner was very quiet. It was very quiet. It was good for people who didn't sleep well at night and liked quiet. It was …
The air conditioners at home are greasy, high-priced, reliable in quality. The cool wind is very comfy, cool, suitable for small and medium-sized rooms. The silent mode is very quiet. It takes winter to look at the heat.
It's a simple atmosphere. It's quiet. It's energy-efficient. It's cool. It's cool.
The first level of energy efficiency is power-saving. Very quiet, hardly sound, and very good-looking. The air conditioner's still going to be strong. The big sign is secure. The cooler works well.
The air conditioner received it, it was of good quality, it was simple, it was tested, it was not loud, it was cool.
The air conditioner cools fast, it's not loud, it's high-priced! It's great!
It's the cheapest price of 618 at the beginning of June, and it's been reported twice, and it's a good customer service, and it's done in the middle of the night.
It's a big brand. It's beautiful. It's white. It's hot. It's hot.
Appearance: simple, generous, strong and trusted three clouds, cooling effect: very good, quiet effect: very good energy saving: very good product characteristics: very good feeling, fast delivery.
It's too hot for the best greasy air conditioner on the net, and it's very strong after the customer's service. It'll be done soon, in a day or two. Thank you.
The quality of the Goli's air conditioner is as good as it's been in the house for over a decade. It's good for the country. It's good for the country, it's good for the money, it's good for the money, it's safe for the money, it's good for the money, it's good for you.
The next day, the air conditioner arrives, buys two new Yunjas, and the next day it is installed. The air conditioner works well, low noises, good routines, the Kyoto Protocol is trustworthy. The cool air conditioner solves the heat of the summer talk. The master's warmth is worthy of appreciation. In such a hot day, the master's health is in good hands.
Appearance: very simple, in line with my aesthetics, very satisfactory Cold War effect: bought for the family, installed for a test, satisfied for the family silence effect: barely heard, energy saving: the family spent more than a month, and the electricity cost was basically not too high.
Delivery is efficient and fast. Air conditioner cools well. Installation masters are good at attitude and service. Appearance: Fashion, cold heat effects: good effects Delivery installation: installation of fast, energy-saving electricity: energy-efficient level 1 silent effects: air conditioners are silent.
The air conditioner came in early, didn't come to comment. I looked at the air conditioner, brushed a couple of soft stations, compared with the air conditioner, of course, and I hesitated for a long time to buy it, and the delivery was quick. On that day, I made an appointment with my master.
Appearance: A simple and simple look, fashion suit, a one-time purchase of four glycerines, national light!
Power saving: Two units spent one night at the same time, not more than 10°C, and consumed another level 3 air conditioner, which is very efficient. Cool enough: the weather in Guangdong is now at 28°C at night, and the other 26°C is sweating.*** This price is worth buying.***
The air conditioner just bought is very good, it's not very quiet, it's nice, it's nice, it's very strong, it's fast, it's good air conditioner, it's still greasy, and it's gonna be needed next time.
It's very powerful and fast. It's nice and simple, and it's what I like. It's a little noise, it's a little bit fast for formaldehyde, it's a little hot wind.
Yunja bought it on the evening of 18, and arrived on 17, the day it was installed. The logistics in Kyundong was fast, there was an appointment before the shipment, the goods arrived, the seller made an appointment, and the service was of the highest quality. The installation was satisfactory, close to the wall, and the pipes went straight. The air conditioners had no sound, the glycerian technol…
AC: Air conditioners are very good in quality, winter temperatures are low, there is no experimental cold wind, the hot wind is very good and the warmth starts soon; Installation: installers are very responsible and are advised on the location of the building; Post-sale: response is timely.
Appearances: Fashion beauty: Simple atmosphere: Cold cooling, heating foot, silent effect: Quiet noise, energy saving: good energy efficiency, product characteristics: Conservative atmosphere style, good performance, quiet and smooth delivery installation: Fast delivery, very bad attitude of the installer, always marketing.
Appearance: bright and white, and a nice pair of wallpapers. Cold heat: cooling works very well, and it hits before the air gets cold. Silent: one hour of trial, quiet works well. No machine noise. Power saving: first-degree energy efficiency.
Looks good, looks good, looks good, cool heat effects: cool wind buttons are really cool, cool, silent effects: low voice, wind machine sound, energy saving: new level should be cheap, too much trouble, product characteristics: cool wind is a surprise, looks good, delivery installation: okay
It's good, it's good, it's good, it's cool, it's fast, it's energy-efficient, it's energy-efficient, it's not clear, it's a long time to look at it.
It's very quiet. It's very quiet. It's okay. It's okay. It's okay.
Warm effect: Air conditioners are cool when they open, sound effects: sound is not too loud to deliver: soon, package is complete. Installation: Mr. Zhao Jianhua and his workers risked heat, installed air conditioners well, finely and beautifully.
The next day, the shipment was received, because it was installed for three or four days at the peak. The installer was fine, set up number one to be here early in the morning, installed the trial machine, the air conditioning was fast, there was no sound. First-level energy consumption, no electricity, all day.
The GLACs were bought at a more cost than once, and they were very attractive, well prepared, energy efficient at the new level, with little sound, and with colder weather, they tried to make heat, and they were very hot and windy, with very good products.
It's very professional, very careful, it's safe before it starts, it's safe first, it's well-installed, it's well-installed, it's good-quality, it's simple!
It's great, it's cooler, it's not energy-efficient for a while, it's good for a brand to buy, it's good for something to know, it's better for electricity.
Appearances: simple and generous, fashionful, superb, cold heat: very fast, very good. Refrigeration effects are not measured. Silent effects: barely sound, very small energy saving: first-level energy efficiency, cold heat, energy saving, product characteristics: gravity air conditioning, first-level energy efficiency, cold heat, fashion delivery: Kimdong's own store has pre-arrangement and arri…
It's the second time this summer! Grigg is an old brand. He's very well known.
You've always picked the strength, the quality bar, and you've got a perfect face. You've got a good sense of power. You sleep about 27 degrees at night until dawn, you like this white design, you're going to stay focused. Very happy?
Two installers have been installed for three hours, hard work, 350, hard money, easy work, air conditioners, quiet hangers, quiet outdoors, cool cooler, right?
You've seen several branded air conditioners!
I've always wanted to put on an air conditioner in the store, buy it in time for the event, and the master comes and fix it. The air conditioner is quiet, it cools fast, it gets cool when it starts, and there's no need to worry about the goods in the shop being deformed because of the heat!
It's nice and simple in white, it's cool, it's cool, it's cool, it's cool, it's very professional.
First, the air conditioner is installed from noon to afternoon. Efficiency is great. And then quality. The 1.5p air conditioner blows 26 degrees to blow. Probably the top floor. It's hot. The cool stars from previous years were cold. 28 degrees cold.
The atmosphere is beautiful, the white face is high, the old Gly-air-conditioning brand is of good quality, the mechanism is cold, the room is cold, the noise is low, and the power is running well, the tester works well, the installer is careful, and the delivery is fast.
Very good air-conditioning, all of which is Grill at home, strongly supports the most proud brand of the national industry. Yunkai looks beautiful and durable. He's very strong, and he'll be warm in a minute or two, and he'll be comfortable.
It's clean and clean, it's classic white, it's air, it's all color walls, it's cool, it's cold, it's cold, it's cold, it's windy, it's energy-efficient, it's electricity-free.
Look at the atmosphere. It's good. It's cool. It's good.
Appearance: white classic, clean, cold heat: summer-buyed cooling, heatless, silent, sleepy mode, no noise, energy saving: primary energy consumption, frequency more than eight hours to save energy, product characteristics: no, delivery installation: reservation delivery, appointment installation, all on time.
Appearance: beautiful appearance, thick roasting, cold heat: cooling down, cooling up, good. Silent: internals are quiet, externals sound a little windy, good. Energy saving: new level 1 energy is cheap.
Heating effect: cool heat is fine!
Grigg's big brand. Ten years of warranty, ten years of air conditioning, very cheap, very quiet. Almost no sound. Logistics is fast, installers are very enthusiastic.
It's sweet, comfortable, it's open, it's going to work, it's going to cool, it's going to cool, it's going to cool down in a few minutes, it's going to be economic, it's going to make me feel good, it's a big brand, it's going to be trusted.
The air conditioner gets it, the delivery is on the door, the logistics is fast, the air conditioner opens up, and it's good to see the atmosphere without space gravity, and it's good to have it installed for an hour, and it's cool, it's very cool, it's very low, it's barely heard, it's a few days of low power, it's energy-efficient, it's like the ad says, it's really good quality, it's good to w…
Appearance: GLAC is simple and beautiful. Cold heating: easier to change frequency, better value for sex. There are many opportunities for use. Silent: quiet, no noise. Satisfactory. Energy saving: energy efficiency level 1, energy conservation and environmental conservation. Product characteristics: look at the self-cleaning services of Middle GLAC. And energy saving. Delivery installation: deli…
Give it to Kyouton. Give it to Grigori after the sale. I didn't think it'd be used since it was installed next afternoon. It's a simple fashion model. It's cool. It's not too loud. It's not too loud.
It's really nice, it's really nice, it's cozy, it's comfy, it's cool, it's cool, it's cool, it's cool, it's cool, it's cool, it's cool, it's cool, it's cold in a few minutes, it's been a long time, it's a lot of branded air conditioning, it's a lot of money, it's a lot of money.
Energy saving: this is a level-one energy-saving variable-frequency air conditioner, and the product presentation says that the air conditioner can be connected to the wireless network and can be controlled using mobile phone smart homes. Delivery installation: both the installer and the carrier are well-established professionals.
Appearance: It looks beautiful. Delivery installation: it took a long time to install it, so it could be responsible. Cold heating effect: cooling can do it, sound quiet.
Logistics was quick to call me in advance and ask me if I was at home.
This air conditioner is very cool, it'll be open in a while, and it's very nice. It's fast, it's fast, it's installed, the master's attitude is good, he's happy, he's bought another counter in the next few days.
The air conditioning look is simple, nice and durable, cooling speed, quiet voice, energy-efficient energy savings from the old national standard level before the comparison of the new country sign level I, and the service of the deliveryer is well-meaning, and the master of the installation is a professional.
It's not bad. It's very low-sounding, reliable, ten-year quality assurance, quality trust, new level-one energy consumption, more electricity, faster installation, morning delivery, afternoon installation.
It's good, it looks good, it's cool, it's cool, it's cool, it's cool, it's cool, it's quiet, it's quiet, it's quiet, it's not loud, it's super silent, it's energy-efficient.
It's very nice to look at the baby, it's cool, it's cool, it's cool, it's cool, it's cool.
It's for parents, compared to a lot before and after, and it's decided that the air conditioner is still a function of gravity, that the logistics are quick, and that the deliveryer has had a hard time getting to the house. When the morning arrives, the driver's phone contact is installed, and it's installed in the afternoon. When it's off, there's hardly any sound. The cooling is good.
The delivery was fast enough today, the next day was set up on the third day, it took two days, it was very good, the cooler was faster, it was more functional, the wind was quiet, the light was turned off and WiFi was available.
Delivery installation: timely, but also ready-to-place, some of the masters are less well-equipped to install, less flat, not too close to the wall, and there are differences in the size of the gap. Appearances: white-silent look, moderate size, and coordinated.
Air conditioners are good in quality, silent: they're all very small in the room and outside, energy-efficient: the heat is good, it's acceptable, it's not too expensive. Let's be sure to buy it, it's worth something, it's not good quality, it's good value.
Appearance: A beautiful atmosphere of design, cool heat: cool cools in a few minutes.
It's beautiful, it's cool, it's cool, it's cool, it's 27 degrees in the bedroom. It's small, it's quiet, it's very light, it doesn't affect sleeping at night.
Appearance: beautiful appearance, no defects, cold effect: warm wind only, warm wind is good in these two days. Silent effect: very quiet, indoors, outdoors, energy saving: this is not clear, the sign should not save much electricity. Delivery installation: this must be nice, fast, good, clean.
This air conditioner is amazing, it's cool, it's low, it's cold, it's cold, it's cold, it's cold, it's low, it's cold, it's cold, it's cold, it's cold, it's cold, it's cold, it's cold, it's fast, it's easy, it's easy to buy here.
It's a good level-one energy-efficient air conditioner and it's worth buying!
Appearance: very beautiful, very gasy, cold heat: very good, hot air conditioner's been warmed up for five minutes, silent: almost no sound and quiet at night, energy saving: testing, evaluation later: delivery installation: very well in place, service enthusiasm, installation norms.
Appearances: easy fashion, good material, middle-level, air conditioner filtering to top design Cold heat effects: cooling fast, strong wind blowing fast circulars, silent effects: silent sound, 2 strong sound, overall good rating, energy saving: energy efficiency in Ben I, energy in energy efficiency, product characteristics: internal clean-up, delivery installation: rapid delivery, timely insta…
Glycling air conditioners are designed to be simple and simple, and the Lacey panel is smooth to easily leave a finger mark. Winter heat is fast and not very high. Refrigeration is also good. Noise control needs to be improved when working alone. Overall, it is in line with expectations.
There's no need to buy a big 1.5-p power, and there's basically no sound. It's a G's. It's very reassuring.
Appearance: It's fine to fix the edge, it's simple, it's nice to clean. It's easy to deliver. It's good to install a master, it's a uniform standard. Cold heat: it's quick to react. Silent: not very loud.
It's easy to buy it for home. It's fast. It's easy for people to make an appointment. They have a reasonable fee.
Appearance: clear and simple, sandy, according to the master, not yellow, cold and warm: winter, not cool, but very warm windy.
The cooling effect is excellent, the sound is not too great, and the appearance is very airy and worthy of action.
Appearance: beauty of appearance, atmosphere, upper stage Cold heat effects: both cool heat, clean wind with self-cleaning, air blowing is comfortable, clean, cool, active, cost-effective, ready to start with a first silent effect: power saving: primary energy efficiency, power saving
Appearance: two of them, like, sandy, cold heat: cool, cold, 26-degree sleepy, silent: static, soundless, sleepy, energy-saving: no statistics, first-degree energy-efficiency estimates.
The air conditioner's great. It's very good. The air conditioner's really great. It's cool.
Appearances: visualization, atmosphere, air conditioning, pure white, simple fashion, no disgruntled cooling effects: rapid cooling, 1.5, 20 flat rooms, 27 degrees, half an hour cold, remote reaction, silent effects: good sounding at running, sounding, wind power saving power: new level I energy efficiency, bar installation: professional appointments, saving time.
Very good, very strong, very cool, very beautiful, and it's a lot easier to look at the meter.
Appearance: white, nice, cool, cool, cool. Silent: No sound in the day, no idea how it works in the evening. Energy saving: new level 1 energy saving. Product characteristics: energy saving, silence, self-cleaning. Delivery installation: delivery installed at a really fast pace.
Appearance: fit for shape, size, beauty, cool heat: cool, very good, heat just now, silent: very quiet, comfortable, very good. Energy saving: energy saving, very low energy efficiency, very practical.
It was just installed, it was moved to 22 degrees for cool cooling and cooling, the wind speed 1 and the sound of silence are small, it's not as bad as the clouds, it's worse than the clouds. After all, it's a penny and a penny, the master Ford is responsible, he runs up and down, he says he saves us as much as he can, and the first time he does, he's very impressed with the five stars.
It's very quiet, it's so cool in hot summers, it's so high in face value, it's so timely, it's very affordable, it's very energy efficient, and it's 10 years of maintenance.
Personally, it seems to me that, in terms of combined strength, gravity air conditioners are definitely the air-conditioning market. The most professional on the field. The technical and product quality of the technology is unknown, so I chose gravity air conditioners.
It's very cool, it's very quiet, it's very low-frequency, it's very clean, it's very good, it's not very good with 400 artificial connections, it's very annoying for a robot to answer a phone. It's a good time for a decade.
The air conditioning look is very simple and nice, and it's a classic 100%, and the cooling is fast and the warm wind is easy. The cooling works well, the logistics are fast, and the deliveryers are well served.
Appearance: White looks very comfortable and beautiful, and the overall design style is very good. Cold heating: cooling works very well, very quickly.
The delivery is fast, and the masters are ready to do the work, even if they're quick to install it. Open the air conditioning. A small 1.5 pair of air conditioners makes the room 15 square meters cool. The process is smooth and the noise is very low. It's very good.
The air conditioners in the home are almost all greasy, cold, and barely soundy, and I feel almost as good if the fixed frequency of a decade ago matches the area it gave me, as if it matched the physical appearance: white is clean and beautiful, and on the white wall of the old house, it feels like it needs to be brushed. Cold heat: warm is not necessary for Guangdong, cold is fine.
Logistics is easy, you can agree on the time of receipt, and the installation is an appointment, and the two masters have been installed for more than half an hour, and the installation costs more than half an hour, so it's not expensive and it's cost-effective. The cooling works well, driving 28 degrees long enough to wear clothes. The silence works well. It barely sounds.
The Goliath Air-Airs house has all the power! The Goliath Air-Airs are cool!
Last year I bought a Yunja, it felt great with a summer. It was cool. It was cool. It was quiet. It was easy. It was energy-efficient.
It's good, it's 618 activities, it's cool, it's cool, it's cool, it's cool, it's cool, it's cool, it's cool.
GLACs are of good quality, they are simple in shape, they are fine in outdoors, they are easy to operate remotely, they are very cool, especially when they have very low air temperature, which quickly cools down the temperature of the entire room, they work with very little noise, no dry noise, they have good water, and they are the new energy-efficient first-stage air conditioners, which are the…
It's beautiful, white and cool, it's free-on-the-night, and now the new air conditioner is designed to be very human, and the wind is blowing up, so even the air conditioner doesn't have to blow his head off to the bed.
In the summer, there's no air conditioning. In the heat of the day, it's much more comfortable to turn on the air conditioning. The air conditioning is fast. It's been working for a while. It's worth it. It's cool to go to 26°C.
It's a surprise to be completely silent, but it's a big brand. It's more expensive, but it's worth more than a decade.
As always, gravity likes the quality and cooling. And the compressor's ten-year warranty. This is the second air conditioner I've bought. The cooling effect: the cooling effect is good, the heat is still waiting for winter.
On June 18th, it was purchased, with 1.5 pieces of energy. Power saving, with a big shape. White, nice and clean. Bedrooms are good. Refrigeration is fast. Trusting in gravity, supporting national goods. Good air conditioning, power building. Installation of master's service attitude.
The preferred distribution speed is fast. Again, the installation speed is fast. The gravity air conditioning is good, the cooling works. It feels good. The product also supports network control. It's easy to use.
The air conditioner was really good, it was installed in time, and the day before I received it, it was punctured, and it didn't get my face dirty. The air conditioner was too high, white and clean, clean and clean. For a while, it was so cool, the whole house was so cold, the silence was quiet and it was perfect for sleep.
Heating effects: GLAC quality assurance, all home-based GLACs. Silent effects: low voice, very quiet. Energy saving: very energy-efficient and environmentally friendly product characteristics: buying air conditioning always relies on the GL and is very satisfactory.
Grigori is an old-fashioned air-conditioning-manufacturing company that is reliable in quality and after sale. It's an energy-efficient cloud-air conditioner with a very high face value, very good manufacturing process and compressor, very efficient compressor, very good refrigeration, enough wind to send, very quiet, energy-efficient, fully functional, simple!
It's a good price, it's a good price, it's a good look, it's a big gas, it's cool, it's cool, it's hot, it's hot, it's hot, it's hard to say, it's quiet, it's good, it's good.
It's right to buy air-conditioning, it's all about gravity, it's hard to install a master, it's cooler, it's quieter at high wind speed, low scores and sleep patterns, it's a general design, it's a thick hanger, it's a high-end series that I've bought before, it's better u-ya, material and appearance, and it's still worth it.
It's very fast, it's very nice to install it, it's very cool in 20-minute rooms, it's really worth buying, it's got to count on Kyouta's support.
Appearance: Nice, cool heat: very good, quiet: very good. Energy saving: level 1 energy efficiency. Product characteristics: always, gravity secure. Delivery installation: delivery is timely, boys are handsome. Help clean out the exterior garbage, and pack boxes and garbage are taken with you.
Trusted gravity, bought two at a time. Appearance: low-sized, accelerated cooling effect: rapid cooling, soft wind comforting silent effect: almost no sound to the delivery installation: delivered and installed the day after the purchase, very soon.
Air conditioners are designed in a simple and generous way, looking at the classic 100s. The cooling is fast, the sound is quiet, the cooling is good, the logistics are fast, the deliveryers are well served, and the masters are well equipped.
It's nice, it's beautiful, it's cold and warm: it's nice, it's a small room, it's a little big, it's quiet, it's okay, it's energy-efficient, it's not tried, it's a product-saving, it's a product-specific thing: believe in brand power, it's a fire, it's a delivery installation: it's a name for the Kyoutung logistics, it's too hard for me, I don't have an elevator on the sixth floor. Thank you ver…
Let's see if the third-party company's guests are aware of the service!
Delivery installation: very human, customer-friendly, warm, active, and fast, physical: brevity, beauty, cooling effect: cooling is very good and fast, cooling can be adjusted to the body's senses.
Appearance: nice look; cold heat: cool wind blowing; silent: barely heard and very small; good after-sale service, very nice installation of little brother, very well.
Good looks, good performances, still sound, installation, delivery, everything is very timely, masters are very good, they'll consult me, and the whole feeling is good.
Appearance: White, popular, 100-strength cooling: cooling is good, it's not cold, it's warm, it's warm, it's warm.
Appearance: high-end atmosphere, colored white light, cold heat: cooling, cooling, cooling, heating, unknown, until winter, silent: silent, near-sounding at night, energy saving: power saving good, good
It's very good quality, it's cool, it's cool, it's cool, it's cool, it's installed the next day, it's fast, it's fast.
The name of the air conditioner, I'm sure I don't have to say it. As a national air conditioner, it's first-class in terms of visibility and product quality. Three houses in the family have been equipped with 1.5 different-frequency air conditioners with gravity, surface-lined twigs, four sleeping patterns, 7 wind speeds, cold wind-proof designs for independent dewetting, high-density filters to …
My fan is also a greasy card, my new energy-efficient level of air conditioning saves power without saying that sleep patterns are so cool, the sound of the outside machine is so much loveable, and the installer is in place to install a fee in a timely fashion, and my second floor buys a rack, and the master works very carefully.
It's a great air conditioner, a super-love, a greasy quality, it's always comforting, it's just in time, it's affordable, it's silent, it's silent, it's quiet, it's warm.
Grigori brands, trusted, high-end atmosphere, beautiful colours, right size, cooling, energy-efficient, installers, energy-efficient, enthusiasts, and they'll be ready soon.
We've received the goods, they're just as good as they are, they're of good quality, and the key price is right. It's safe to buy them here.
It's cool in more than 10 minutes, 20 square metres, and it's hot in the south at 5 p.m., which means it's cool. Supports the country, one home, rentals, long-lasting, maintenance. Energy costs more than housing.
Nice look, cooler, quieter, fast delivery, installation next day.
It's a good product to buy. It's a better job than you thought. It's a good idea to try it. It's a very professional, very professional, very professional, very high-priced, very high-quality, fast-track.
One and a half cloudies of new level 1 energy efficiency, hot and cold wind, low power consumption, pretty colored, quiet, timely and well paid for, and energy-saving.
Appearance: A simple atmosphere is not out of date, it's durable. Cold heat: three minutes to cool down, fast. Silent: Quiet, sleep with no feeling at all. Energy saving: believe in the big brand saying one night down to one degree.
Cold heating effects: velocity of heating, silent effects: good silent effects Energy saving: change frequency saves electricity Product characteristics: logistics comes quickly, door is installed Delivery installation: installer is professional, service great! Skin: simple and generous
The air conditioner's been in place for two days, just in time for two days of work, no time to install it, and now it's available. It says it's just installed, it's still very nice, it's beautiful, it's very cool and it's not loud.
Appearance: A physical appearance: Kyoto's own product, guaranteed quality, looks comfortable. Cold heating effects: good use after installation, very high temperature in the house. Silent effects: very small voice, very fond of it, high-end atmosphere.
Big brands, trusted, well-known temperature regulations, low outside noise, almost non-receipt of outside sound in the house, appearance beauty, no wifi and app function, simple and functional, no flowery whistles.
It's good for Mom and Dad. It's cool, it's quiet, it's good for you. It's energy-efficient, it's functional. The wind can adjust.
Compared to the multiple brands of Glyundian air conditioners, and installed the master's expertise, it was soon installed. It's easy to look, cool, low noise, cool, good enough to go to 27, 28 degrees.
It's beautiful, it's quiet, it's very quiet, it's very soft. It's cool, it's hot, it's weather-related, it's supposed to be good. Energy consumption at the frequency level should be easy.
Appearance: beautiful, white cleanness conquered by her uniform figure, and the overall look was very good.
It's really low noise. It's cool. It's not working, it's not working. It's beautiful. It's fast.
Outpacking is perfect and logistics is fast. Installers are installed in time, air conditioners are used for a while, air conditioning functions and work are in good condition. The outdoors are beautiful, cool after start-up is quick, the sound is soft and quiet. The outdoors are not loud, they are stable.
Grigori brand. The quality bar is very fast and the price is fair. Ten years of warranty is invincible. It's a good style.
Always with a Glycerine, trusted, cooling heat is very good! Very good quality, very good service!
The color value is good, it's worth buying, the big brand is trustworthy. The big brand is trustworthy. Cold warming effect: 15 squares hot, cold can't be tested recently, looks good. Silent effect: not much, ignores.
Power saving: energy saving and saving, a good choice, product characteristics: beauty and beauty, practical, delivery installation: delivery manager, very strong, back-up from downstairs, especially hard, air conditioning, go-gly air conditioning, how many years old brands, quality poles.
The air conditioner's so fast, it's still on, it's smart, it's cool, it's smart, it's smart, it's smart, it's cool, it's cool, it's cool, it's hot, it's hot, it's hot, and it's on the phone the day after the shipment.
Looked at the loss of the Grill Treasure more than a decade ago. The cooling capacity is getting worse. I think it's time to change it. There's no doubt that a 10-year air-conditioning sign will not be of bad quality, so there's no hesitation in buying it again.
Appearance: A look at the atmosphere, full of materials, cold effects: a cold to 16 degrees, cold to cold, silent effects: very quiet, energy saving: new level 1 energy efficiency, product characteristics: light from GLAC, 10 years after special sales, quality: 10 years of repair, delivery: noon in the morning.
Air conditioners, big brands, are trusted. The white colours are great, the size of the room is good, it's powerful, it's low noise, it's long stored in logistics, it's on time, thank you very much.
Appearance: It's a simple top, it's quiet, it's a very low-capacity night, it's two or three degrees, it's a cooler, it's a 35-air conditioner.
The 13-square room, it's cool in a second, it's cool, it's cool, it's cool, it's cool, it's cool, it's energy efficiency, it's a good price, it's a good price, it's a good one, it's a good one, it's a good one, it's a good one, it's a good one, it's a good one, it's a good one, it's a good one, it's a good one.
A good air-conditioned gluten, this beer is really good, it's noble, it's very quiet, it's very comforting, it's very human in the logistics delivery, it's installed by the master on the same day. It's a very satisfactory shopping.
Appearance: A simple, elegant, cooling effect: the heat is very fast and winter is not ready for cooling, silent effects: very small voice, not affecting sleep, energy saving: this has not yet been tried, but energy efficiency at the frequency level should be very good, product characteristics: there is no problem with gravity air conditioning technology Delivery installation: very convenient, de…
It's good, it's strong, it's a lot more humanely designed, it doesn't have to hand-button, it's easy to wash out, it's quiet outside, it's very skilled and polite to install it, because it's a day late with the old and the delivery connection.
It's really super quiet. It's basically quiet at the start, and the wind is soft. It's new and new. It's a great compliment, Miss Tung.
A simple look: it's very generous, and it's very popular with cold heat: it's not working, it's not working, it's solid.
Power saving: energy saving takes time to observe. Delivery installation: delivery is timely, packaging is perfect. Installations are professional and fast.
I believe it's good to buy air conditioners! The wind is good, the cooling is good, the first level is good, the sound is low, my room is more than 20 square metres, it's cool in a few minutes, it's beautifully designed, Miss Tung's product is recommended!
The air conditioner has received, and it's not broken. The builder's hard work. It's good. It's 10 years of warranty. It's energy-efficient. It's 1000 w. It's cycling.
Silent effects: very little noise, very quiet. Energy saving: Energy efficiency level I Cold heating effects: one night of a formaldehyde test, very warm and unheated in the morning, just in the heat, and comfortable. Delivery installation: Kyoto distribution, very modest, from clear to clear.
The air conditioning function is strong, it looks good, it's cool, it's cool, it's fast, it's quiet, it's quiet, it's energy-efficient, it's energy-efficient, it's still good.
The N air conditioner was used to buy it, but it felt better. Although it wasn't as beautiful as the clouds, the parameters were better than the clouds, and the airframes were smaller than the clouds. The wind was taller than the clouds, the silence was so great, the outsiders couldn't hear anything in front of them. Today's delivery manager was very hard, the delivery was fast, the packaging was…
Appearance: White is durable, furniture is good, walls are good, cold heat effects: heat tests are fast, cooling is not clear.
It's very good. It's very good. It's very good. It's very good.
Appearance: clean and beautiful, silent: it's not too loud, it's very quiet, it's very quiet, it's a deliveryer: it's a very nice man, it's very comfortable, it's very simple, it's very simple.
Appearance: A simple atmosphere, a good quality, a good match to the decorative style of the home.
Kyoto buys, fast, and has a lot of activity, and he's got two power appliances, good brands, good products, very cool. It's beautiful. It's fine. It's good. It's good work. It's good work.
It's very generous. At 0 o'clock, it's ready for distribution that day, and Master 20 will be installed at home with the efficiency bar. The air conditioner is silent at 27 p.m. with almost no movement. It's very cool.
Silent: Very quiet.
Grigori brands are trustworthy, they're very generous, they're very cool, they're one and a half, they're ten squares, they're good enough, they're worth five stars, they're 27 degrees cold, they're 28 degrees cool.
Once the air conditioner is ready for cool wind, the cool heat is fast, quiet, good air conditioner, Greco.
It's a simple atmosphere that likes pure white ~ cooling good, fast, windy, energy-efficient, energy-efficient, new level 1 energy-consuming standards, and a satisfactory post-sale installation service. It's good overall, big brand, trustworthy!
The air conditioner was bought and installed, and it was of good quality, and the sound was basically static, and the three air conditioners in the house were all branded.
We'll contact the installer in the morning, we'll get the shipment the next day, the master will be here soon, the installation will be careful, the service will be good, the air conditioning will be cool, the heat will not be tested, and the heat will be evaluated in winter.
The quality of the Goli Air Conditioner is really good. It's also very fast. It's very serviceful. It's very cool. It's very good.
It's a new level-I air conditioner with 1.5 cloudies. It's a nice look. The white body is clean. It's cold. The heat is very good.
Delivery is fast, installation is fast. The details are perfect, and the whole is really good. The price is good. Next time you're going to go on.
This air conditioner is very beautiful in its appearance. It's very high, very high, and it cools very well. It cools down very soon. So cooling works very well. This air conditioner is very silent. And it's very energy-efficient.
Always believed in the Grigg brand, quality, quality, after-sales, and service. The new air conditioner was much higher than the old one, cooler, cold at 29 degrees in the night?
It's very useful, it's very nice to look at it, it's very high-level atmosphere, it's cool, it's cool, it's cool, it's cool, it's quiet, it's not loud, it's very loud, it's very sound, it's energy-efficient, it's very energy-efficient, and it's very environmentally friendly.
Good air conditioning, Gretchen, yes, 618 air conditioning, appointment for Saturday, installation of masters early in the morning. Packing and installation. In less than an hour. Test.
Silent effects: sleep mode, air conditioners are not felt, and the effect is good. Energy saving: a new level of energy efficiency should be very energy-efficient.
It's very cool, it's cool, it's cool, it's cool, it's cool, it's cool, it's cool, it's cool, it's cool, it's slow, it's two minutes, but it's windy, it's warm in the bedroom for a little while.
It's very fast, and the master's service is very good. The cooling works very well, and the Grigg brand is trustworthy. There's no noise. The first level of energy-efficient air conditioning is very energy-efficient. White is very good.
Appearance: beautiful fashion, new tide, air conditioners with a temperature to show! Cold heat: good quality, cold wind and wind testers are strong and comfortable! Silent: very small sound after opening, genuine technology, sleep well at night!
The machine is good, it looks good, it's green, it's cool, it's cool, it's quiet, it's very expensive, it's expensive to install, it's 400, it's 80, it's 150, it's 40, it's high.
It's a couple of days, it's a small voice, and it's cool. The key is that the first level of energy efficiency is very energy-efficient. The 18-metre room is open for a few minutes, and it's a cool room, and the whole body is satisfied.
The two bedrooms were bought, very well, very fast, very loudly, very recommended, and soon after delivery, there was a call from a special master to install the pre-an appointment.
The air conditioners are very comfortable with the prices and appearances of individuals, of good quality, with less noise at the time of operation, and with obvious electricity saving. They are simple and easy to use, soft and unwieldy.
The air conditioner was finally installed, it was ready for use in a few days, the air conditioner was very cool, the master was very nice, and helped me pack the garbage, and the home was going to have a greasy air conditioner in the second half of the year!
The white one's good, the sound is very small, but the cooling is very fast and good. From the next list, delivery, door-to-door installation, the whole process is very well served, calls are made in front of the door, and the little brother's attitude is very good.
The Goli Air-conditioning brand, chosen for the old business. After the first day, the next day, it's recovered, and the master's installation is fast. The air-conditioning atmosphere, colorful, cooling works well, and the key is power saving.
Delivery installation: early confirmation, more detail, installation of masters, special rooms, extra money plus tubes, overall good look: white, beautiful atmosphere, silent effect: normal, much better. Cold heat: wind is evener and comfortable. Cool feeling is good. After selling, someone makes sure it's installed and informs about quality assurance for ten years.
Air conditioning works well, cools fast, hangers cool and silent throughout the living room, first-degree energy savings are not expensive, looks easy, sleep is quiet at night, no sound is heard, it's a big brand, air conditioners are always greasy and never use other brands.
The air conditioner is white and very generous. The key is the cooling, the low sound, the quiet bedroom sleep, the Grigori brand. It's different.
It's easy to get in touch with a customer's and a master's in advance. It's two different days to move air conditioners and air conditioners. It's not easy in the heat. It's very professional.
Appearance: the atmosphere is beautiful, white looks good, cold heat: cool cooling is fast, cooling is fast, it's hot now, really thanks to air conditioning!
It's still very cool in the summer. It's still quiet: there's a normal voice. It's light when you sleep. It's energy-efficient: it's just beginning to work, and it's not clear. It's good.
The air conditioner looks great, it's very high-tech, it's very qualitative, it's very small, it's very hard to get in on the day, it's a good delivery, and it's very hard to install.
GLACs are very expensive, they don't lose international cards, they're very generous, they're very good in quality, they're very expensive. They're so fast, they're so fast in delivery, they're very well packaged, they make the world fall in love with China.
First of all, the air conditioner is very good for the wedding room, it's a lot smaller than the previous air conditioner, it's a lot smaller than it used to be, it's almost negligible, it's chilly, it's like an ice cellar on the 38th, it's a hot day, it's very fast, it's very hard and hot.
Appearance: beautiful design, very comfortable looking silent: low sound, quiet, sleep-free, cool?
The old air conditioner at home retired for 20 years, replaced it with a super-priced, Glysed air conditioner, dismantled delivery service, extra tubes, secure air conditioner silence, cold air in my room, comfortable, and finally enjoying the summer.
Heat cooling is fast, quiet is good, and power saving, reliability is good, it's worth buying, it's simple atmosphere, it's professional, it's technically reliable, it's cost-effective to catch up with activities.
Very, very, very, very, very, very, very, very, very, very, very, very, very, very, very, very, very, very, very, very, very, very, very, very, very, very, very, very, very, very, very, very, very, very, very, very, very, very, very, very, very, very, very, very, very, very, very, very, very, very, very, very, very, very, very, very, very, very, very, very, very, very, very, very, very, very, ver…
Cold heat: When you're ready, you hit cold heat or bar, silent: there's no sound on the air conditioner, energy saving: energy efficiency levels are still relatively low.
The service is in place and the installation time is within the agreed time frame. Thank you very much. The air conditioner is very low, very silent, very cool.
For home, parents are satisfied with the sound of running, and you can't run a few degrees a night. It's cool. It's not leaky, it's noise.
Product characteristics: special features. Delivery installations: I don't say that large boxes are sent by people alone, and I don't know what you think about Kyoto. Little brother's hard work. Installations go well.
Just today, I'm convinced that Grigg's brands are very fast, very cool, very powerful, and the double 11s were bought, compared to a lot of things, and eventually I chose this one.
Appearance: good looks, a simple look about the upper atmosphere. Cold heat effect: tried, okay, probably bigger room, cooler, no other two fast. Silent effect: hardly any sound. Delivery installation: professional, patient.
Appearances: A very good look, cool heat: cool cooler? Delivery installation: a very strong deliveryer, direct air conditioner to the second floor? A very good builder, very patiently told me, network not blocked at the back. Product characteristics: a good look, fashion, energy saving: energy-efficient, power-efficient, quality-barrel, voice, air conditioner.
Appearance: High, atmosphere: Cold heating: Cold effect bar, which cools down soon after the start of the engine Silent effect: Air conditioning is quiet at night and does not affect sleep Power saving: New level 1 energy efficiency, as it has just been used, is to be observed Product characteristics: drawer-based air-conditioning filters are easily removed, no longer open the front caps to clean…
It's a secure quality. It's very cool, and it's very functional, and it supports wifi. It's a very good air conditioner for the family. It's a very warm cooling process. It's a very good time to go to the door. It's very good. It's very good.
Good air conditioning. It's very nice. It's very nice white. It's very cheap. It's super static. It's very quiet.
He hesitated to pick which brand, did some tricks, found out he's got some greasy, old brand, reliable, used it for a while, cooled it fast, night was super quiet, sleep mode was great!
The air conditioner arrives very quickly, blows for a while, cools very well, tries very well for the heat, turns off with no sound, very quiet, very expensive, very happy.
I bought a 1.5-air conditioner for Glixa, and I'm looking at it: nice and simple, cool, cool and cool, cool.
Appearance: simple and generous, easy to wipe, cool and warm: very good, very comfortable, quiet and quiet.
The air conditioner's very good, it's very fast, I'm in the process of changing old machines for free, I'm still 160 dollars, I'm in the process, I'm very good at breaking them down, I'm here the next day, I'm in the air conditioner, I'm in the process, I'm in the process, I'm in the process, I'm in the process, I'm in the process, I'm in the process, I'm in the process, I'm in the process, I'm i…
We've always believed in brands, Grill, Chinese, and quality. We've always had a strong air conditioner, different sizes with different power. It's practical. It's not waste electricity. It's low noise. It's cool.
Appearance: White simple, large and nice, cold and warm: no cooling heat from the snow outside.
It's very quiet. It's amazing. It's also fast. Good service.
Appearance: A simple look design. Cold heat: good.
Appearance: beautiful, warm, cold: cold, very good. Silent: silent. Energy saving: power saving.
Grigg's brand is good quality, ten years good quality, and there's a few things we can do, and it's a very efficient delivery day. It's one-size-fits-all.
Logistics is fast, it's today, it's tomorrow, it's easy to install. Air conditioners are simple and silent. The air conditioning is strong, it's basically 28 degrees open, the heat is hot, there's no heat, ten years of warranty, and winter again. Delivery installation: quick, enthusiasm, silent effect: quiet.
I didn't think it'd be a good fit for the inside, the color of the inside, the touch and the touch. There's no cheapness. The vacuum's in place, the cooler's quiet, the faster!
The former Hale air conditioner was broken, replaced with this GLAC, the brand was trustworthy, the air conditioner was cool and silent, and the installer was a professional.
The air conditioner received the shipment, and the master came to install it the same day, and for a few days, the cooling worked well.
It's very nice, it's very warm and warm. It's a good look, it's quieter work. It's energy-efficient, it's fast, and it's a very good service. It's very satisfactory.
GLAACs are very good in quality, cool, very good in shape, and they can be controlled with APPs, easy to operate, human in function, always with GLAs in the home.
Appearances: clean-looking, colored and generally satisfactory cold-heating effects: cooling effects, fast, 1.5, 18 flat rooms, 26 °C, 15 minutes cool silence: silent effects, little noise, light personal sleep, which don't affect my sleep.
Looking at the atmosphere, simple and uncharacterized, it worked well and cooled, most notably by saving electricity, saving electricity, and saving electricity. Energy efficiency at the new level is 5.27 per cent, energy efficiency is still to be considered, except for slow installation, which is good, and Kyoutung’s most impressive delayed subsidy, with a solid E-card coming in. So there are no…
Fridays, Saturdays, Sundays, 7:30 a.m. Master comes to the door to install the services and speed of gravity?
After the coupon was over 2,400, the old air conditioner was replaced by 150, for a total of 2,300, and the value of the air conditioner was good. The quality of the Glycerian air conditioner was no better, and the cooling effect was very good. Ten years of warranty, trustworthy.
6.18 In the event, Kyouta was very active, the old machine was removed the day before the recovery, and the new machine sent yesterday afternoon by the heavy rains, and the Master called today at 9 p.m. Fortunately, the rain, the temperature below 30°C, was not very hot, the installation was very serious, it was very professional, the copper tube plus 2 metres was charged 200 dollars and the 17th…
The air conditioners are really good, they've been cool for a long time, and they haven't let me down.
The cooling heat from the surface is good, the silence is good, sleeping at night doesn't hear much noise or anything, and it's energy-efficient, and the flowers are installed.
It took some time to evaluate the air conditioner as a whole. It was a good delivery, a fairly simple look, a very high white face, a very cool cold air conditioner, a cool summer and a professional installer.
Cold warming effects: good results, and my living room warms up. Silent effects: still sound.
Appearance: very nice look. Cold heat: cooler in a couple of minutes.
Delivery installation: Air conditioner arrives the next day, and the third day is arranged for installation, which is extremely efficient. We live in a storeroom without elevators, and the deliveryer is responsible and tired.
The weather is too hot for a new level I energy-efficient air conditioner for the old family. It took more than 15 years for the former, nearly two or three years to find that the cooling was not good and the compressor was broken. The old man said it was important to buy a big gristle brand to be trusted in quality.
Gorgeous is an air-conditioner, an autonomous electric power plant, of guaranteed quality, and committed to ten years of quality assurance, except for expensive prices, which are good for cooling. The new level of energy efficiency, which is more energy-efficient and environmentally friendly.
Appearance: Warm white, tall, hundred-and-a-half. Cold heat: I'm in winter, and the heat is good. Silent: silent, and the sound of the outside machine is low. Energy saving: more energy efficient, and this is a first-level product speciality: the Gravity brand, worthy of recommendation. Delivery installation. Delivery installation: good.
The air conditioner is beautiful, the cooling heat is good, the master's service is good and responsible, the installation can be carried out according to the client's needs, the installation environment is well maintained, and the garbage is taken away.
White shapes, simple and generous, cool and warm are good. Very fast silence mode is very good, sleepless at night, and a product that saves electricity is very good.
Energy-efficient and environment-friendly energy, beauty-friendly utility is so expensive. Refrigeration heat is fast, noise is low, sleep is no longer a concern, home choice is worth taking.
Two at a time. Grigg's very reassuring. It's very simple. I like it.
The air conditioner in the house was all greasy, and the master turned on my wind pipe with a different remote.
The air-conditioning power is strong, the cooling is good, and the cooling is fast, and the house will be cool soon. It'll be cool in a second. The whole house is cool. It's a big air-conditioning brand.
Grigori's air conditioner is good, it's energy-efficient, it's more environmentally friendly. The installer is patient. After the installation, the cool wind is really comfortable. Finally, this summer doesn't have to take the heat.
The air conditioner has been installed on a trial basis, and it's a good job, because it's not on the loan, it's an air conditioner, it's not going to be installed. I bought a rack from the installation manager. The logistics and installation masters are very enthusiastic.
Appearance: A simple look, cold heat: cooler: quieter: in the living room, third door open in the bedroom.
The same air conditioner from upstairs, it's beautiful, it's installed quickly. The house is too hot to be warm. No sound, no sound, no sound from the outside.
Cold heating effects: Not yet used, trusting the GLAC, always using it in the home. Appearance: a simple atmosphere, likes it, and looks good. Energy saving: energy saving level 1 product characteristics: simple delivery installation: logistics is fast, masters are very well installed and are recommended.
You used to go to the store to see what you wanted with the air conditioning. This time, you go to the Grill and you compare it with the size of the room, the functionality, the value of the sex. It's easy for the master to put it in the door.
It's fast, it's very professional, it's easy to buy it, it's good to use it, it's cool, it's quiet, it's good to change it.
The gravity air conditioners are really good, and the cooling effect is clear, and the temperature is well controlled, the new level is energy-efficient, electricity-efficient and silent. With the clean-up and de-wetting functions, the efficiency of the work is effectively improved. Ten years of quality assurance, it is safe to use.
A nice, low-key luxury has its connotations Cold warming effects: extreme cold heat, 5 square metres of dormitory freezes at once Silent effects: sleep mode is very quiet, inside and outside machines are very quiet Delivery installation: on the day of delivery, delivery is very slow, waiting a few days
Air conditioning is good. This is already the fourth one. It's always used in Kyoto. It's got quality assurance, logistics speed, and it's very stable, it's soft, it's a big, trusting brand.
Good air conditioners are built, they've been built for ten years, they've been chosen for air conditioners, and they're trusted. Logistics is fast, they're well served. It's almost 11:00 a.m., delivery is going to the upstairs, delivery's hot, delivery's hard. Then this afternoon, it's installed, masters are first-class and responsible. Air conditioners are easy to use, look good, they're very c…
The style is fine, the ivory is good, the cooling is good, the sound is quiet, the energy is too quiet at night, the number is too small for a single light, the lights are not on at night, the master is well installed.
It's a big brand. It looks great. It's cool!
Delivery installation: Upon arrival, it was installed, professional, and sensitive to detail. The use of the Greco brand was fine, and the cooling quickly cooled down.
It's always been with Glysium air conditioning, because of Dong's personal charm, the new house has four air conditioners, and the color and quality of the new one is very good. The new one is energy efficient, cooling and heat-making. And ten years of warranty. Family likes it.
It's a low-sounding, fast-refrigerated machine. The master's hard work with the closets. It's expensive. It's a great test.
The package was ready, the delivery was quick, the delivery was quick the first day, the next day arrived, the services were installed on the third day, the Grigg brand was in place, several were bought, the cooling worked and the noise was low.
Cold warming: cold weather is cold and only tested for warm wind, very cool, one minute hot, silent: acceptable, sleepless, energy-saving: not tested product characteristics: Quality of trust overpowered delivery installation: this says, first off at night, the next day's service can be delivered in advance, at noon. Information shows that the third day is installed, and after that, one metre of …
Grigg's air conditioner, nothing to say. It's simple. It's nice, it doesn't take place, it's hot, it's not loud. It's much better than a fire extinguisher.
Big brands, fast logistics, installed the next day on the third day of arrival, trusted, authentic, cold, appetizing atmosphere.
Gravity electric air conditioners, big brands, trustworthy, worthy of ownership, cold mechanisms, and a beautiful atmosphere.
It's a pure white shell, and it's a good heat-making exercise, and it's a very professional builder, but it's not very well served.
It's done. Grigg is his own set-up team. Three masters do it together. It's not nice to have a new look, but I've just tried 16 temperatures. It's cool.
Grigg's new air conditioner, it's a small voice, it's cooler, it sleeps well every night, it saves electricity, and it's worth it.
The air conditioner was installed the second day after arrival, and the Glycerine was good.
It's the first time that Grigg's air conditioner has been used, and it's been working for a week, and it's working well. First, it's obviously shorter, it's small, it's small, it's still big, it's small noise, it's the right choice, it's the right choice, and it's been 10 years, and it's been very professional, and it's generally good.
The big brand is trusted, it's always been a big fan of the Grigg brand, it's a great look, it's cool, it's cool, it's no noise, it's all cool, it's light, it's beautiful, it's a very good installation service, it's very thoughtful, it's very nice, it's very nice, it's very nice, it's very nice.
I'm sure Grigori didn't even think about buying two of them.
You're a cooler, and you're a first-level energy-efficient guy? You know, you're a big fan?
The air conditioner came to the door in time for the appointment, sweated and worked hard. It was very careful and taught me how to wash it. Thank you very much. The test didn't see the power.
Air conditioning is beautiful and affordable. It's cool and warm, and it's more frequent than electricity. It's been used for more than two months, and it works really well. It's cool and quiet. It's a perfect shopping.
It's very quiet, it's almost deaf, it's not loud outside, it's very cold, it's more than 20 squares.
It's very cost-effective for 618 activities. The cooling is certainly good. The air conditioning is still good, the delivery is particularly fast, and the next day arrives. The sound is still good, and the range is acceptable. The new level of energy efficiency, the frequency.
Grigg's big brand, mass bar drops, air conditioners, cooling, cooling. The key is energy efficiency, super saving, super quiet, in the children's study.
It's not bad at all, trusting Grigg's brands, delivery of the goods quickly, appointment time, direct delivery to the home, installation, professional, clean work, use, cooling, cooling down in a minute, sleep mode in bed, little noise, but one thing that needs to be spitting, and almost 3,000 ocean air conditioners don't have a wind on their head.
The air conditioner that was bought for the mother-in-law was put in, the atmosphere was clean, the white was in time to cool down in Beijing, the heat was strong, the silence was good, the elderly were satisfied, and the delivery manager took care of it.
Air conditioner picks the gristle! Air conditioners pick the gristle!
Air conditioners are great, Glycerine sticks are reliable. They like to buy them. They're of guaranteed quality. They've got a couple of air conditioners. They're cool, they're clean.
It's a very good one for the 618 campaign, and it's a great cooler and a very good voice. It's a very good service after sale. It's very fast!
Glycers pick a new level of energy efficiency, 1.5 of them, just close their eyes. They're all cool, they're cool, they're not loud, they're quiet.
Appearance: It's good, the atmosphere is tough, it's hard to use it, it's really much better than other brands.
There's a couple of greasy air conditioners in the house, for almost 10 years, for three or four years, and they're all very good, plus they're now 10 years old. They're more expensive than they are. They're new. They're cool, they're cool, they're 25 squares!
Good air conditioning, great wind, good wind, good wind, good wind, good wind, low wind, very good, very low voice, very little, very good!
Silent: No sound, no noise, no sleep at all. Energy saving: energy efficiency at the new level, very energy-efficient, and value-added.
Looked at many brands, lots of styles, comparisons of efficiency and value for money, and felt comfortable with the traditional brand, choosing this glycerine glycerine, mainly because of its independent de-wetting, its residential areas en route to the sea, its high humidity, its open content, its wetness, its comfort, and its excellent performance. The machine is simple, silent, first-level ene…
Four of them, plus a discount that's actually quite cost-effective, and they're recommended for primary energy consumption, and they're still pretty quiet, and they're sending Kyoto beans.
Gretchen is really a big brand, and it's a simple look: the atmosphere, cold heat, especially fast, silent, low noise, energy saving, energy efficiency.
Grygium air conditioners are received today, installed at noon, first-class sticks of product quality are tested, silent cooling is faster, electricity is less expensive, after-sales is first-tier, a very satisfactory shopping event, Grygium air conditioners, Chinese manufacturing, praises, and all five stars are praised.
Energy saving: very energy-efficient, primary energy-consumption, silent effect: basically no sound cooling effect: cooling fast, skin appearance: simple, large
White: clean, cold: good, mainly with heat, quiet: OK. Delivery: convenient, installer, very professional, because it's high-level concern that the two masters will be ready to come to the door on time when they contact the appointment.
The air conditioner at the house is broken, the air conditioner is always good for gravity, cooling is good, the temperature of the house is dropping in a few minutes, and energy efficiency in the first level should save a lot of electricity, sound is good, there's no sound of a large machine, and the installer is very professional.
The air conditioning is really good, the atmosphere is really good, it's nice, it's cozy, it's cool, it's cool, it's coming up, it's going to cool, it's going to cool, it's going to cool, it's going to cool, it's going to cool down in a few minutes, it's going to be really economical, it's going to be installed.
The air conditioners in the house are all greasy, relying on the Kyoto brand, timely delivery, timely installation, service, patient installation of masters, considerate air conditioners, air conditioners, fast cooling, and stable. Real Five Stars are well-received.
Remember, 10 years ago, the stationary air conditioner at home, with 1400 watts of cooling, and looking at the new level, with 354 watts of cooling and reducing the number of voltage by temperature, was too cheap.
Two, one living room, one bedroom. Delivery to the door is fast, it's easy, it's very sweet. It's nice and simple. It's very nice. It's very cool.
Yeah, it's installed. It looks good. It's not used yet. It's used for the summer.
The air conditioner is perfect. The in-boarder is a professional, measured horizontally, and the outer machine is suspended in a designated position. Once installed, the engine is fully functional, the cooling heat is good, and the installation is cost-effective.
The air conditioner is more than safe. It's energy-efficient. It's not too long, but it's not too long, but it's good quality.
It's a 618 for the old GLAC, and the master's a professional. The old air conditioner is rusted, it's rusty, it's stainless steel, it looks safer. The air conditioner's good, it's cold at 28°, it's small at night, it's safe to take the baby to sleep.
Appearances: very satisfactory all day, nice looking, nice colors, cooling effect: cooling quickly, opening for a while, getting too old before, changing gravity, very satisfactory, trusted branding silent effect: little noise, good, light sleep, which does not affect sleep, certainly, energy-efficient: buying a new level of energy is a desire to save electricity, and, in the future, it's suppose…
The air conditioners are easy to use, they look good, they look good, and they're very patient. Cold heating works well, but it's still satisfactory. There's hardly any sound, experience, energy-efficient, but not looking at the power consumption.
It's good to see it. It's good to buy it. It's nice.
The delivery was fast, the master was very professional, well-serviced, and the air conditioning warranty was 10 years old. It was very good, very quiet, and it was installed. It was very windy, cool and warm.
Trusting the Gretchen brand, cooling fast, silent, timely and professional.
This air conditioner compares a lot of brands, chooses it, sounds light, hardly sound, uses electricity, and it's still good.
The air conditioner has to be greasy, it's very quiet, it's beautiful, it's cool, it's cool, it's hot in Beijing, it's right on it. The little brother is very nice, and he's helping me with another air conditioning pipe for free.
Very good, very good look, very cool and hot, very windy. Three air conditioners at a time, very low voice, very quiet, very well installed, very good choice!
The cooling effect is great, the installer is very good, and the service is good.
GLAAC's in place. It's beautiful. Fluid-style airframes reveal their high value. Because it's summer, they don't know how the heat works, but they're cool, they're silent at night, they don't sound at all, they're energy-efficient, they're energy-efficient, they're very professional, they're very serious, they're very happy.
The air conditioner received it. It's very good. It's very good. It's very good.
Delivery is fast, and the masters are responsible for the installation. The cooling is fast. The sound is low. A very satisfactory shopping.
This year's weather is too hot for the family to finally decide to buy air conditioners. The electricity is longer, the choice is better. It's not out of date, it's in the style, it's in the way, it's in the way, it's in the way, it's in the way, it's in the way it's installed, it's experienced, it's in the way, it's in the way, it's in the way, it's in the way, it's in the way, it's in the way, …
It's perfect. It's good. It's good. It's good.
Delivery is fast, installation services are good, fees are done, air conditioners are beautiful and silent, level one is energy-consuming and power-saving.
Very good, very fast, very fast, the next day, very easy to install, and very serviceful. The air conditioning cools very well, and the sound is very low, the wind blows much softer than the fixed frequency, the cooling works fast, and the air conditioning buys the greasy air conditioning.
It's cool: more than 20 square metres to open 28 degrees and 3 degrees of wind speed to sleep, energy efficiency is good! Silent: the internal and external machines are barely sound! Energy saving: about 4 degrees more electricity in one night than the previous single cold air conditioning.
The old air conditioner was used for too long, for electricity, for a hard change of heart, for a new level 1.5 energy efficiency, and for a few days it was hot, and finally came up with a cool summer. The air conditioner was nice, cool, quiet, comfortable.
The cooling effect: the engine will be activated soon, and the cooler will cool down in a few minutes. Energy saving: it'll take a while to know if it's energy-efficient. Product characteristics: GLAC's 5th, it's always been power, economy, performance, endurance!
The air conditioners are very quiet, with no sound, and they're very recommended, and they're very good, and they keep in touch after they've been sold, and they've been set up, and they're fast-loaded, and they help clean up a really good shopping experience, and they're recommended.
Grigori's air conditioner, which only came on the market in March of this year, buys it for Mom and Dad. The energy efficiency rating is 5.27, or it's very low. It's in the middle of the rules, but it's cold and hot, and it's functionally strong.
It's a very fast supply of the air-conditioned Kyoto logistics, and it's a very sensitive installation. Good air-conditioning is a Glycerine, no noise, a simple look, and it's nice to buy the first level of energy-saving electricity, and it's a very popular one.
Appearance: upper end atmosphere, low-end luxury content Cold heat effects: cooling speed, warm wind comfort silent effects: silent effect, greater than expected energy saving: first-level energy efficiency, energy-saving stick droplets Characteristics: adequate self-cleaning function Delivery installation: Kyoutung logistics
The cooling effect: it's cool soon, it's untied, it's hot, it's hot, it believes in gravity. The silent effect: it's silent, it's low at night, it's energy-saving: this level is energy-efficient, it's more expensive than the level three.
Good product! Fast delivery speed, cool heat: good! Silent effect: yes! Energy saving: good!
It's a nice one. It's a nice one. It's a nice one. It's a light gray wall.
It's quiet, it's almost silent, it saves a lot of primary energy, it's hot in a nice little room, it's always been greasy, it's old, it's new. Good air conditioning?
Gretchen Air conditioning is good. High-end air quality. You've raised your room.
It's a lot of things, compared to a lot of things, and yesterday's list, the decorator came to install it today, the power that the air conditioning used in the house, the light fashion, the noise and the cooling.
I believe in brands, good air conditioning, physical appearances: white as usual, simple and simple, cold heat effects: cooling is fast, working well, heat hasn't been tested, silent effects: running quietly, the sound of external machines is smaller, and this is one of the reasons why you like gravity, energy saving: energy saving should be more economical, after all, energy efficiency at the ne…
The engine's appearance, the white panel, the perfect combination of white background, the great harmony, the cooling effect of the air conditioning, it's only quick, the outside voice is small, it's not loud.
It's simple, it's cool, it's cool, it's cool, it's cool, it's soft, it's very comfortable.
Appearance: simple, large, white, cold, warm effect: cooling very fast, starting up, feeling a second wind, about three minutes, obvious temperature difference, inside and outside the house, silent effect: a little sound at startup, the rest basically silent
Satisfied, cool, quiet, cool, cool.
The air conditioning cools very well, and the sound is very small, and the wind is much softer and more comfortable than the fixed frequency. Generally satisfied with the fashion, the cooling works quickly, the machine sounds so small, and the Glycling air conditioning is so well known.
It's a very good service after the sale of the Goli Air Conditioner. It's got an appointment. It's good for heat. It's very fast. It's quiet.
It's not that big, it's a price that's too high. And I have to say, there's a lot of great appreciation for the old things in Kyoto, including the installation services. Thank you.
Delivery time: early delivery at the agreed time, fast delivery, delivery service is professional and clear. Quality of goods: currently applicable, windy, low noise, acceptable installation services: installer on time, professional, no extra cost to install price markers!
It took a while to evaluate it. It's good to have remote control of the cell phone. Big brand.
The air conditioning has been installed by the master on the same day, the air conditioner's color is very white, it's cool, it's more air conditioner in the summer, it's bought in advance, and it looks good.
For the first time, air conditioners were purchased, delivered and installed very quickly, masters were well served, users were patiently informed, air conditioners were very quiet, they were very cool, and they were always relying on the Greco brand.
Appearance: Fashion is simple. Cold heat: Comfortable, 'cause I'm living in people's cars, and the air is so cool.
Buying home electricity, choosing only Kyoutung, saving your mind, leaving in the morning, delivering it that day, and being installed at the door the next day.
The most satisfactory thing for Kyouta is the distribution, and the most satisfactory for the power is the installation. The installation is free. The open-hole direction of yourself leads to the need for a tube. No extra tube, the outer rack is chosen, and the whole body is particularly satisfied. The cooling effect is great. The external voice closes the window with little murmur feedback.
Appearance: right size, good white quality, good quality and worth buying. Delivery installation: good attitude to install little brother services, problem solved in a timely manner.
It's all done in three days, and we're very pleased with the little master's installation. Appearance: an overview of the beauty, cooling effects: one minute of the room cools.
The air conditioner's broken in the house, it's a new one, and it's cool, it's nice, it's fresh, it's comfortable. It's comfy, it's cool, it's cool.
Silent, sleepless, cold, high character!
We've got a new house, this pair of 11, we've bought three GLACs, we've bought them for many years, we've processed them for 10 years, and we've got them free of charge, and they've been installed, all right, heat, cool, and they're cool, and they've got them, and they're white, and they're great, and they've got them, and they've got a lot of air conditioning, and they've got them, and they've g…
Compared with a couple of brands, it ended with a selection of Grigg, old one, quality assurance. The delivery was quick, and the installer was fine. The old man was easy to operate, silent, and very good.
On the 51st holiday road, the tickets were dropped, the air conditioners were bought for the elderly, the air conditioners were sent home on 2 May, the customer service was contacted, the new level 1 energy efficiency was installed on 3 May, electricity was saved, self-cleaning was done, the cleaning was easy, the wind was opened up from the top down, the wind was not blowing directly into the be…
Appearances: white white, cold heat: very hot. Refrigeration shouldn't be bad. Silent: very silent, very little sound. Product characteristics: clean up. New level energy efficiency ratio. Delivery installation: fast delivery, next day.
The silence is really quiet, no noise, 26 degrees is super comfortable, and the installed master is very careful.
30 flats, and it works. And it works. Trust Grigg, trust Miss Tung. The master's installed, too. Thank you very much.
The air conditioner's hot, it's warm, it's cold in a while.
Good air conditioning, Gretchen. Believe the ad, all the air conditioning in the house is Gretchen Air conditioning. It's good to use, silent, clean, clean, power-efficient, well-equipped.
The shape of the design is unique, and the cooler air conditioner works well. The silent mode starts with the best energy-efficient, energy-efficient model. The quality of the power electrical product is guaranteed.
The air conditioner's ready, great!
Good air-conditioning gravitational, never obsolete!
Very good, very quiet, very small, very big brands are different: colorful, looking at the atmosphere, cooling effect: cooling is good, getting cool in a little while, saving power: saving electricity, saving electricity from other signs of air conditioning.
Appearance: A product worth buying, a finer job than I thought, and it's recommended that you try, cold heat effects: Quick, silent effects: upstairs no more complaining about the old air conditioner.
A few brands have been compared before, and the big ones are trusted, and the air conditioning in the home is all greasy, cool, super-silent and less electric.
Grigori's energy-efficient cloud air conditioner, arriving today, it's beautiful in its appearance, it's first-class, it's solid, it's cool, it's good for the wind, it's quiet enough to work, it's energy-efficient, it's fully functional, it's easy to use!
Aerobics: rectangular, transvestite white, clean, beautiful, cold heat: it's hot, cool, warm, untested, silent: there's a strong and silent pattern, very good, sleep mode is quiet, friends who need a very quiet environment can buy energy-saving energy: primary energy consumption, which should be a product-saving feature: it's strong, with gravity as its most important feature.
It's easy to buy electrical appliances online now, tear them down, send them new, and install them in two days. Last year, they bought Yunja's cabinet, which was a good experience, and the machine was right, simple and generous, and it's a lot better than before. The surface skin is so much better in hand. It's like Wifi.
Gryphonic air conditioning, real value, beauty, beauty, low noise, ten years, new level energy consumption, long time.
It's perfect. It's done. It's very serious.
It's a lot better than what it's bought.
Appearance: plain and simple, no work, cold and warm effects: cool, wind and natural comforts, silent effects: very low operating sound, no noise, delivery installation: installer, professional, good attitude, and explain the attention to the use of the product.
Appearance: Designed very well, prefers cold heat: cooler, the heat is very good, silent: no noise, energy saving: first-degree energy efficiency, one-night electricity, product characteristics: extra cost, delivery installation: installer's careful.
Appearances: new and unique, amazing! Cold heating: cooling effect: very silent, barely hearing sound saving power: one day of electricity, very energy-efficient product characteristics: beautiful appearance, unique design, fit for bedrooms Delivery installation: fast installation, not low price, very high quality!
Product characteristics: The most interesting are the new patent technologies: clean-up technologies, air-conditioning and dust cleaning equipment, which is difficult every year for workers, which makes it easy for you to take care of yourself. The delivery and installation masters are very thoughtful, enthusiastic, polite, with questions about timely calls to confirm communication, fair and tran…
It's too hot for you to wait. Glycafé is a big brand. It's too high-quality. It's a 1.5-square room. It's a 19-square room.
Save a little energy, the room for old people and children is ideal, the night is soundless, and there are many modes that can be chosen according to their own needs. Delivery installation: fast safety, appearance, beauty, warmness: cool and fast.
Appearance: the shape is very beautiful and the line is beautiful. Cold heating effects: cooling is still good, there is not too much back-to-back use, see later. Silent effects: yes, very good energy efficiency: first-level energy efficiency.
It's fast in the capital. The next day, it's done well, the packaging is intact, the service attitude is good. And then it's about time, and it's done professionally, well served, very carefully, and then it's done, and then it's done, and it's done.
It's super fast, super air-conditioned. Today it's installed for the master! It's very carefully installed for the master; seriously! The cooling is so fast that it's worth buying. There's a lot to buy.
Air conditioners are great, they've been using gravity, they've been very good, they've been very little, they've been very good, they're very nice, they're very well designed, they're cool, they're cool, they're very hot, they're very efficient, they're quiet, they're not loud, they're very good, they're very energy-efficient, they're very low, they're very energy-efficient, they're very good, t…
It's very good quality, and it's very cool. It's very simple. It's fast.
The wind is very low, the cooling works fast, the Grigg brand is trustworthy, the delivery is timely, and the installer is very strong.
The delivery is on time and safe. The next day the masters will be there. The air conditioners are set up, they try the effects. They're really quiet, the heat is fast, they're cool. They're supportive of the state goods, they're supportive of the gravity.
The only thing I trust in is gravity, Yunja's energy efficiency, cool heat. The only thing is energy saving, the gristles are strong.
Yunja's air conditioner series is very good, and it's getting cold soon. It's very quiet, very quiet, and it's acceptable. The installer's very professional.
Appearance: Fashion, modern industrial beauty Cold heat: good cooling, rapid cooling, quiet voice: low voice, no impact on daily life Energy saving: first-level energy efficiency, very small electricity, product characteristics: Quality too hard Delivery installation: door-to-door delivery, speed of transport, master's skill in installation
The air conditioners are all based on gravity, so this time they're doing it again. It's beautiful. It's a first-degree job to save electricity. It's really efficient.
Appearance: white colours that give a sense of purity, cold heat effects: winds that blow out are as comfortable as natural wind, silent effects: very quiet, not affected during the operation.
The Goli Air Conditioner brand doesn't say that it's beautiful in shape, right in size, clean in size, air-forming, cold-barrelled, well-equipped, well-serviced.
The Goli Air-conditioning high-end atmosphere has been on for several days, and the final selection is very good, cool, cool, fast, a few minutes' room is cool, quiet, fast. We've received the shipment today. The next day, we've arranged for the master to be installed. It's fast from the next to the delivery. It's reliable.
Air-conditioning is very fast and has a very small voice, and the hang-up is so beautiful, the masters are so good, they help me clean up, and the brands are worth buying.
Appearance: Large gas, beautiful, clean, cold heat: hot, cool, silent: super silent, almost silent, energy-efficient: not yet known
The air conditioner was very nice and generous, and the temperature had fallen in the opening room for a few minutes, and the cooling was good and quiet, and the sound was barely heard.
It's a greasy air conditioner. Gry is an old-fashioned air conditioner-manufacturing company with very reliable quality and after-sales, a beautiful air conditioner look and fashion, strong manufacturing process and use materials, fast cooling, quiet enough, energy saving, good!
Buying electricity in the capital is a saving of mind, turning the air conditioner into a new 150, and the new air conditioner is very strong, very small and comfortable.
This is the way a gregular air conditioner is used for household air conditioning!
Appearance: Rigid, colorful, well-designed Cold Warming: Summer cooling good, windy, cool, silent: quiet, comfortable, energy-efficient, first-level frequency-efficient, product-specific: GLAC good
The cooling effect: a test, 27 degrees is cold, and the engine is very cool. The silent effect: very silent, with little voice. Energy saving: energy saving, with no cold heat.
The family used to use it, and it's always been great! This new home is the first one, just for Yunja's activities!
Appearance: A nice look at the atmosphere and a nice design line. Cold heat: cool heat: power-saving, simple, wind-eating. Comfortable. Silent: the sound of the wind is very small and hardly felt. Delivery installation: fast installed and quality of service is convenient.
Appearance: nice and easy fashion, cold heat: weather reasons only try cooling, strong winds all over the room, cooling fast, silent: quiet, sleep mode more silent, energy saving: fresh, uncalculated, new level energy efficiency should be more energy-efficient and less product-efficient: good looking, self-cleaning and less expensive. Delivery and installation: next day, after the third day.
It's fast, it's hard, it's hard, it's good, it's good air conditioning, it's cool, it's cool, it's cool, it's cool, it's cool, it's hot, it's hot, it's hot, it's good, it's good product, it's good service, it's good service.
Appearance: Appearance design is so generous, cold-heating: it's so cool, it's fast. The whole room will be cool, silent: it's good, it's not noisy, it's easy to sleep, it's energy-efficient, it's cost-effective.
Positives, cooling, heatless, four-stage wind speeds, quiet-no-wind mode, timing, sleep, coolness, heat support, etc., I bought this machine without winding up and down, and the lights on the inside (snow?) could be turned off. A dust shield was designed on top, often washed down, easy to press, and it was convenient. Fast delivery, packaged, service, installed, satisfactory.
Appearance: beautiful design, right size of bedrooms, no sudden-onset cool-heating effect: cool heat effect, cool heat speed, silent effect: silent design, no sleep effects Energy saving: primary energy efficiency, very efficient product characteristics: 10-year warranty, absolutely reliable quality
Appearance: beautiful: cool, cool, hot, still, silent: very silent, energy-efficient, energy-efficient, environmental?
First of all, it's very clean white, it's so soft, it's so clean, it looks nice, it's cool, it doesn't sound, it's cool, it's cool, it's not loud, it's chosen the air conditioner, it's based mainly on trust in the GL, and it's got a total flow-to-frequency compressor, it's energy-efficient, it's energy-efficient, it's energy-efficient, it's energy-efficient, it's electricity-efficient, it's smart…
The logistics is fast, the air conditioner's on the first day of the day, and the service is good, and the phone calls confirm it! The air conditioner is efficient and cost-effective!
Appearance: White, clean, cold: very hot, very warm in the house.
The relatives are using the Glycerine, and it's very responsive. It's working. I bought it this time. It's very fast, it's very beautiful, and it's very quiet, it's very quiet, it's very satisfactory, it's very useful.
The customer service staff is very good, and they're very good, very good, well designed, well-soldier, looking forward to the next collaboration, new and new, 52306, low performance, time-saving savings, very good quality, perfect correspondence with the seller's description, 274836, a person who gives it to a person who has the material, the contents of the atmosphere, the delivery master's wor…
One and a half clouded air conditioners received, and the delivery to Mengingdong is really fast and fast. The key is to install skilled personnel, so we'll put them in the field, try and sound, cool and warm. Five stars for delivery and installation?
Appearance: A perfect look, undamaged cold heat: cool, very good, silent: quiet, good delivery: delivered on the day after the purchase, installed on the day after, well-equipped, well-serviced and reasonably charged.
It's a good idea that you're going to go out to your own house, and you're going to have time to pick up the goods, and you're going to bring them home in the country.
Appearance: it's my favorite perfect shape, white and white. It's beautiful. Loved it. Cold and warm effect: Master installed it, tried it, hot and cool.
Appearance: Modernly simple, more upper-end atmosphere, likes cooling: cool heat is good, quality is secure. Silent: silent. Delivery installation: advance call to delivery time, delivery according to schedule, very convenient, installer is very careful and after-sales is very good.
Appearance: beautiful appearance, very atmospheric. Cold heating: cooling and heating works very well. Silent: very silent. Energy saving: very efficient! Delivery installation: very responsible quickly.
Installation is fast and steady. Master's attitude is very strong. Appearance: beautiful, cooler: cooler, cooler, silent: very silent, multi-module, energy-efficient: new level I energy-saving cuts, better power.
This air conditioner has been focused for some time, and eventually has chosen it, the air conditioner hardware parameters, the best user satisfaction, and the most important force to build the power bar. After receiving it, the master of the air conditioner goes to the door and installs it. The air conditioner and the outdoors are solid and beautiful. The air conditioner is fully functional, the…
Logistics is fast, master service is good, good quality, low noise is better than expected... the GLAC is trusted...
Energy saving: it's based on medium-level energy consumption and good electricity efficiency. Product characteristics: wind-tight cleaning, 56 degrees warm self-cleaning, especially for home-sensitive babies, are more sensitive to breathing health and more comfortable to use.
Appearance: Appearance, cold heat: Strong, silent: perfect, energy-efficient, power-efficient: okay.
It's a very hard-to-do teacher. It's very useful.
Cold heating effects: cool cooling works and heat production works well, silent effects: hardly any sound, sleep is not affected at night energy saving: energy efficiency becomes more frequent, power is less expensive. Appearance: looks good, functional, clean and functional!
It's very fast to deliver air-conditioning logistics in Kyoto, and it's a brand that keeps the choice going. It's a first-level stick. It's cool. It's quiet. It's easy to do it, especially when it's more expensive to do it than in real-estate shops.
Looking good, looking good, classic, simple, modern, warm: it's all good, no need to say, it's fast, silent: there's no sound, no sleep, energy saving: no sense, three degrees a night, product characteristics: trust in the quality of the power, hope not to disappoint me.
The new air conditioners are good, they're almost soundy, they're cool, they're wireless, they're child locks. It's amazing.
Glycling air conditioners are high-grade air conditioners, purchased for old and new, delivered in time on 7th, installed immediately in time for the heat of the day. Turn on the cooling, the effect is fast, the room is fast, the air conditioners are good, the gravity is reliable.
It's beautiful. It's got the heat on. It's cool. It's cool.
The Goli Air Conditioner received it and used it at home for more than 10 years. It was very useful. This time, the house was remodeled, the first level of energy savings was carried on with a GLAC, the masters were very professional, the fees were reasonable, the delivery was particularly fast, the 10-year warranty was very thoughtful and reassuring, and the brand was trusted.
It's a good thing. It's a 3999 on the line. It's quiet.
On the next day, I'll be contacted by a customer's uniform about the delivery of the package, which is fast. The installer's a professional and a technically hard man. The air conditioner is quiet, it doesn't really sound, it's cool, the wind is soft, it's comfortable. The only drawback is that the mobile remote control APP doesn't have this type, it doesn't connect, it can't control the cell pho…
A week apart, another Yunka, really comfortable with the quality of the power, the cooling effect, the quietness, the beauty of the appearance, the logistics, as always, and the next day's delivery to the master. It's a high-efficiency job. I buy air conditioning, I choose only the power.
The air conditioners are good, they're small, they're fast, they're soft, they're very efficient. They're good brands, they're very good, they're very good, they're very good, they're fast, they're very well equipped.
Cold heating effects: cool cooling works well, fast, and steady. Silent effects: very quiet, if not cold wind, the air conditioning is running.
Appearance: good quality, beautiful colours Cold heat: rapid cooling, silent: small voice, acceptable energy saving: first-degree energy efficiency, good energy efficiency, constant reliance on GLAC, guaranteed quality
Summer comes, the air conditioners are ready! It's a 5.1-day electric exchange season, and it's very professional to install it, because it's not on the roof and it's fast. Once it's installed, it's cool, there's the truth, and my little partner and I are shocked. The first energy-consuming-to-frequency air conditioners are not covered.
This is the fourth air conditioner I bought at the store. Delivery and installation are fast, cool, cool and quiet.
On the Fourth of July, Xi An Seonglong Square was opened, with a lot of discounts, two of them were purchased, the house was under renovation, it was not installed for a while, it was just recently connected to the delivery installation, and the machine looked great, and it looked great.
The Gretchen Air-Conditioning Site is good, so it's easy to buy it at the Kantung self-employed shop. It's very satisfactory to receive it, it's very fast to deliver it, it's very hard to install the small parts of the children's room, it's very difficult for the master to find a wooden pad to put it in the right place. The air-conditioning is very cool and looks good.
The fourth one we've bought this year, the cooling effect and the service are great.
Appearance: Simple and fashion-free. Nice. Cold heat: installed and tested. Good.
Cold heating effects: summer cools very well, until winter tries heat production, appearance: Glixian series, pretty design, silent effects: sleep and air conditioners can't even hear a sound at night, delivery installation: Kyoto shopping logistics is fast and masters are very quick to contact the door.
Appearance: Not the white color, very high white, not very long, but the outside view completely conquered me.
Appearance: high-end atmosphere upgrade Cold heating: power saving, state ideal
I've been booked for two hours, and I've been contacted for two hours, and I've got no choice as to quality, fast logistics, good quality, big branding, style I want, fast delivery, big brand, trusted, colorful, quality, technology, waiting to get here, and I'm not disappointed, hard material, good quality, low price, high sex, love, don't miss, quality preservation, don't worry, price is more ap…
The delivery was fast, the installer was very professional, and the emphasis was on the cooling effect of the air conditioner, the quietness of the night sleep, the softness of the wind, the energy-saving, the good air conditioner.
Power saving: energy saving, 10 years of quality preservation, solid durability, self-cleaning, dustproofing, and ready to be removed. Cold heating: cooling should be good, warm wind should be strong, warmer and then wind.
This air conditioner cools and heats are very good! The wind is very high and the cooling is very fast.
The delivery was fast, and the air conditioner's internal and external machines arrived the next day. The telephone contact confirmed the time of installation, which was very professional, and was quickly installed without charge. The air conditioner was tested for a few days, and it worked.
It's a little noise, it's comfortable, it's energy-saving: it's good. I don't feel like I need electricity, but it's good.
The air conditioners are set up and used more comfortable. The new level is said to save a lot of energy and not feel much for a while. The most immediate experience is that it's stable, not too cold or heaty, and relatively comfortable.
Number 18 zero down, thinking it's only to arrive on the 28th, and it's a surprise that the 19th will arrive, and the 20th will be installed. Appearance: white, long-looking, tall, cool, cool, cool, quiet, energy-efficient, energy-efficient, energy-efficient, power-efficient, delivery-installed: delivery masters are so good and passionate, installers too, very nice, very responsible.
Appearance: White, cloud colours, comfy. Cold heat effects: Not installed yet, windy days.
It's simple, and it's fast. It's coming in the next day, and the installer's pressed it in an hour, fast and good. Just hit the rain, try the hot wind, and soon it's warm in the house!
A simple and generous look, cold heat effects, fast, temperature control, silent effects, particularly quiet, energy-saving energy efficiency: 1 level of energy consumption, product characteristics: light of the country's goods, delivery installation: scrapping old deliveries and installing rings and buttons, efficient and fast
Appearance: Fashion, atmosphere beauty cold heat: experimented with lower heat effects, very good, silent effects: very light, energy saving: new level I energy efficiency, higher price of electricity, delivery installation: professional, passionate, and after completion, clean up all the garbage.
Appearance: Very beautiful, very fashionable, it's my favorite cold heat effect: cooling works very well, no noise, no experimental heat effects in summer, it's supposed to be good.
It's a big brand. It works really well. It's a good night's sleep. Grigg's air conditioning works.
Power saving: a new level of energy-saving power consumption. Product characteristics: air-conditioning filters moved to the top. Delivery installation: fees installed, services installed, two masters took two hours to install.
After the delivery, two masters, Wang Qun and others, were very keen to install them, especially for the elderly, and they were very careful, skilled and equipped to run a test operation. They also cleaned up another machine in their home, reprotected it from the outside, and cleaned up the floor, so that they could be used. Thank you very much.
It's been 24 hours, it's been about 4 degrees, it's really energy-efficient in the first degree, it's quiet in the sleep mode, especially when it's not loud in the night, it's fast, it's cool and it's comfortable.
Appearance: Very good look, cool heat: very good cool heat.
Appearance: yes, it's very beautiful. Cold heat: a little long cool time.
It's very fast, it's very fast, it's good to have delivery on time, it's very patient, it's really good to have the air conditioner, it's a few days off, it's comfortable, it's very quiet, it's very nice, it's very nice, it's very nice, it's very nice, it's a lot of neighbors ask me where to buy it.
Three of them. They're good air conditioners, they're not soundy, they're good plastics, they're trustworthy, they're very responsible, they're perfect.
A long time or a long time ago or a long time ago, when you support the state, and a decade of warranty comes from the Greco brand of self-confidence!
Appearance: Artistic, atmospheric, silent: silent, strong wind, cold heat: 1.5, 20 flat rooms, 27 degrees, chilling in half an hour, first online air conditioning, satisfactory performance, well-serviced personnel. Good air conditioner, gravity!
The air conditioner's still good, it's always good with gravity, it's good with silence, it's good with three hangers, it's easy to get in, and it's great.
Appearance: nice and simple appearance, cold heat: all tried out. Good. Silent: normal mode is quiet, silent model is unconscious, energy saving: new level 1 should be good, or it should be very high frequency.
Aerobics: Air conditioners are white, simple fashion is not unimpressive, cooling effects: cooling is fast, remote reaction is sensitive, silent effects: silent effects are good at running, energy saving: new level 1 energy efficiency, bar, delivery installation: professional appointments installed, time-saving
The air conditioner purchased this time has 10 years of quality assurance, okay? Cold heat: cooling effects fast, silent effects: sound smaller when cooling. The heat is not tested. Delivery installation: logistics and installation are fast!
Two Yunjas are very good, they're very good, they're very strong, they're very good, they're very good, they're very good, they're very simple, they're designed to be cool, they're cool, they're good, they're quiet, they're energy-efficient, they're energy-efficient, they're energy-efficient, they're expected to be energy-efficient, they're product-specific, they're very fast, they're installed, …
Good air-conditioning was built, and the air-conditioning in the room was used almost 10 years ago, because the air-conditioning system was not working well, it was older, it was just a year ago, it was replaced by a new engine, it was installed on January 28th, it was set up on January 31st, and it was too warm. For some time: air-conditioning was fast, level 1 energy was low, the atmosphere was…
Appearance: good quality, simple appearance, cold heat: good heat now, quiet: no noise, energy saving: power saving: not known
The Goli Air-Conditioning brand is very fast! Logistics is fast! Post-sale service.
Installing masters is good at crafts, good at service, good at work, very good at appearances: color, cool heat effects: cool heat effects, silent effects, energy saving: primary energy efficiency, product characteristics: can be removed Delivery installation: very powerful at the third day of delivery next day of day
Appearance: pure white, atmosphere, beauty cold heat: cool, wind can be soft, silent: very quiet, especially night sleep mode, hardly sound, perfect!
First day off, second day arrives. Thank you for delivery on the fourth floor, very well served. Thank you for your service.
Appearance: A simple look at the atmosphere, I mean, cooling: cooling effect, silent effect: low voice, almost silent voice, energy saving: energy saving, power saving, power saving, 3 degrees a night, personal feeling may not be very accurate.
It's cool and cool, and it's nice to sleep at night, and it's not a lot of noise, it's a good price, it's a good attitude on the part of the builder.
It's fast, it's timely, it's installed the next day, it's cool, it's coming down soon, it's less sound, it's acceptable.
Appearance: the shape is more archaeological, the square is positive, the cooling effect: cooler, the heat is ready to be tested, the silent effect: the silent effect, the energy saving, the energy saving, the energy saving, the product characteristics: the Kyoto Express is fast and the goods are of good quality.
GLACs are good, reliable and reliable. After-sales services are 10 years old and more secure. The cloud series is more energy-efficient, energy-efficient, energy-efficient, use-friendly, not to waste electricity, and cost-saving.
Everyone said, "Good air conditioning, Gretchen! I've already bought a variety of types of cellular air conditioners in merchant city, and I've never had any problems with them. Every air conditioner is fashionable. It's so quiet, it's so cool, it's so cool. I can't believe it.
The distribution was very generous, and the next day it arrived, and on the third day it was installed, so the masters were professional, they didn't drink water, they worked two hours in a row. The previous doubts were dispelled. The product was of good quality and matched the renovations at home. A pleasant shopping.
The air conditioner arrives very quickly, the 1.5p is bought, it's cold in a few minutes, sounds acceptable, good.
Gravity is still trustworthy, installed, debuggered, cooled and hot.
The first to third floors are filled with gravity air conditioners, big brands are trusted, several are bought at a discount price, the first level of gravity is very effective, 28 degrees is cold, silent and energy-efficient, and the master of gravity installation is excellent.
GLAC is of excellent quality, looks good, cool heat is good, work is not loud, primary energy efficiency is efficient, power saving is efficient, 1.5 can be used for 20 squares, appropriate size, and installers are very professional.
The color is great. The cooling effect is fast. The room is cold in less than five minutes. The best is sleep mode.
Very good, very cool, very fast, summer's in use, and summer's not too hot at all. Mom and Dad say they're comfortable at home, and they're not so hot at all. The air conditioning is so beautiful, it's simple, it suits their age.
After the air conditioner had been bought, the next day it arrived, and the installer was very careful, and after it was installed, it was tried out, it was so cool, it was so quiet, it was so quiet, it was so quiet, it felt like it was especially price-effective, it was high, and it was very satisfactory that it was trusted.
Trusted brands, like, and good quality.
Air conditioners received, logistics was quick, and the air conditioners were strong, and they were put in place and tested for great. The cool wind was cool, the sound of air conditioners was very small, almost negligible, the electricity was positive, and the air conditioners were beautiful.
A lot, and a long time ago, decided to buy this new level-I energy-efficient air conditioner. The beauty, the economy, the cooling, the power, the quiet, the expensive, the right.
The delivery is fast, the installation is fast, it's late for Thursday, it's ready for Saturday morning. It's very generous. The air conditioner is cold, it's very easy to look, it's recommended for purchase, it's good air conditioner, or it's power!
Grigori has always been the leading national air conditioner brand, and the big one is trusted. The white airframe is about the atmosphere, the new level of energy efficiency saves electricity, ten years of warranty is clean, cools are fast, and the noise is low.
Appearance: White, no extra design, very cozy with the room. Cold heat: cooling, two minutes down. Silent: I'm very sensitive to noise, and I don't feel any air conditioning.
It's nice, it's nice, it's nice, it's cool, it's cool, it's super quiet, it's very quiet, it's very quiet, it's very nice, it's very soft, but it's cool.
Good goods: unique design style, cold heating: cooling air conditioning works well, silent: hypersonic use works very well Energy saving: variable air conditioning super-save power product characteristics: hypersample sleep? Delivery installation: Expressman's enthusiasm, service is good, service is good; install master's enthusiasm is good?
Gretchen air conditioning is a national card and a beautiful atmosphere, so the house bought two, mostly elderly and children, and the house sunned to the west. Old brand, trusted. Appearance: beautiful atmosphere, white clean, cool, cold: very fast and comfortable.
High price, big sign, use of a shock absorber, no noise, no color, solid packaging, no damage, no damage.
The air conditioners are quiet, cool and cold, 618 on June 1st, they're ready for sale, they're ready for delivery, they're fast, they're ready for installation, they're ready to try!
The air conditioner looks particularly superior, looks fashionable, heat is strong, especially good, winters are cold, little noise is running, and it doesn't affect life, office, and generally likes it. The quality is absolutely safe, big brand!
It's fast, the day after the purchase. The air conditioner is simple, easy to use, it's strong, and the room cools down soon after the air conditioner is turned on.
It took a few days to evaluate it. The cooling was good and the sound was low. It was bought in Sanya, number 10, delivery number 11. Master went to the house on the night of the 11th. Master's service was good.
Compared to a few air-conditioning units, we've chosen the power. It's more expensive, it's more energy-efficient, it's fast. It's nice to have a low profile. It's smaller. It's cool. It's not cold.
The cooling effect: the cooling effect is fast. The silent effect: it is estimated that the noise has been reduced and there is virtually no noise.
It's beautiful, it's cool, it's cool, it's silent, it's energy-efficient, it's good, it's good in quality, it's a big brand, it's good after-sales, it's called and installed, and it's a very satisfactory shopping.
Quality slash drops, endurance, beauty, profaneness! Fine work, excellent quality, perfect match to the seller's description, simple operation, simple atmosphere, nice baby, nice to keep working next time, thanks to the master, really happy, very fast and well installed.
It's very good in quality. It's very cold in 28 degrees. It's very electricity-efficient. It's 20 square rooms.
Delivery installation: Delivery installation: appointment installation is easy and fast, appearance: very small and fresh, cold heat effects: very clear effects, rapid cooling effects: quiet voice: light voice, no noise saving energy: new level 1 energy efficiency should be relatively energy-efficient Product characteristics: save electricity, silence is its greatest feature
It's very convenient, it's nice, it's good, it's good, it's good, it's good, it's good, it's good, it's good, it's good, it's good, it's good, it's good, it's good, it's good, it's very quiet, don't worry about noise, it's fast delivery, it's good service, it's good, it's good quality, it's good, it's good, it's good, it's good, it's good, it's good, it's good, it's good, it's good.
Delivery is fast, timely, pre-door phone communication is in place, process specifications are in place, air conditioning is low. Ten years of warranty is reassuring, the national product is right.
Appearance: A good look, very good, cold heat: cool, heat, all good.
The first cellular air conditioner you buy at home. It's in the parents' room. It's very quiet. It's very cool.
The glycerian air conditioner is beautiful and generous, it has a high recognition of markings, a good cooling effect, a good silence, a green sign of energy conservation, a quick shopping logistics in the capital, and a very nice delivery to the door.
It's very quiet, it's very cool, it's very cool, it's very energy-efficient, it's gonna save you a lot of electricity this year, it's hard to deliver, it's too heavy on the fifth floor, it's not easy to bring so much stuff up there.
Appearance: pure white, looks fashionable. Cold heating: all cool heating tried, fast, energy saving: new level 1 energy efficiency, energy efficiency achieved, silent effect: yes, it's not loud. Delivery installation: delivery can be arranged, installed very quickly and professionally.
It's very fashionable. It's cool. A dozen square rooms get cold in a minute. The noise is small.
It's cool, it's cool, it's cool, it's cool, it's cool, it's cool, it's quiet, it's energy-efficient, it's energy-efficient, it's energy-efficient.
The delivery was fast, and the next day the pilot was installed! Silent: very silent, and the sound of the outside machine was barely heard in the room. Occasionally out of the balcony, it didn't feel very loud.
Show some praise for the installation of the little brother, the professional one. Appearance: white air conditioning is pretty white, has a sense of jade, a sense of crystallization, very high cold heat: cooling is very fast, heat hasn't been tested, it doesn't know how it works.
The air conditioner got it. It's very clean. It's cool. It's cool. It's quiet.
The air conditioner is beautiful, it's white, it's nice, and it's installed. It's working well. It's very cool, it's very quiet, it's super satisfactory!
It's nice, it's nice, it's nice, it's nice, it's quiet, it's expensive, it's recommended, it's guaranteed, it's expensive, it's good color white, it's good color, it's good quality, it's good.
Transport installation: Logistics is fast, and the appointment is easy, and the master is professional, and very careful. Appearance: it's simple, clean, not heavy, not expensive, and very good.
Appearance: Four quadrants, atmosphere cooling: cooling very strong, silent: very little sound, energy saving: not looking at the meter, after all, energy efficiency at the level I is still reassuring product: GLAC mailed, delivery installed: installer is still professional.
Appearance: atmosphere, beauty, cold heat: good heat, silent: good.
Good air-conditioning gravity!
My brother helped me install it early in the morning, helped me measure and design the program, quickly installed it, tested the air conditioner, ran to 16 degrees, the temperature in the room came down quickly, it was pretty good, tried the silent mode and the sleep mode, it was really quiet.
The air conditioner has been installed, and the master has been careful, and it's a very nice look: it's a special fashion. Cold heat: it's particularly good, it's quiet, it's cold, it's very quiet, it's not sound, it's energy-efficient, it's energy-efficient, it's electricity-efficient, it's electricity-free, it's electricity-free all night: atmosphere, it's nice, fashion-free, it's electricity-…
White is clean, bright, warm: cooling is good, the heat is not yet tested, the sound of normal work is very small, energy saving: a lot less than the old machine 20 years ago, saving one air conditioner a year, delivery installation: the little buddy is great, five people are well divided, fast-tracked, and the power line is just full and clean.
It's a nice look, a light atmosphere. Low energy consumption, wind speed, simple operations. Big brands are trusted, and they want to save power and durability. Logistics distribution and installation services are fast and good.
It's nice to see it in the bedroom, and it's nice to see it, and it's nice to see it, and it's good to have it, and it's good to have it, and it's good to have it, and it's clean, and it's good to save water, and it's good to have it, and it's good to have it on time.
Services can look like: Qingjin doesn't take a place Cold heat effects: cool cooling, heat production good, silent effects: silent effects good energy saving power: energy saving reduction is the first option at home.
It's a real big brand, a quality bar, a very favourable price, a very stylish shape and a very cool warmer.
I bought a week of installation, the master installed it very quickly, the service was very thoughtful and the air conditioner was now feeling pretty good and great.
Air conditioner received, installed, cooled, low-sounding, energy-efficient, satisfactory, especially to the deliveryer, because he didn't answer the phone, he called me more than 10 times.
Cold heating effect: good cooling, just finished installation, silent effect: my three air conditioners were open together, and the windows were open with no noise in the outside room.
Appearance: nice color, new room. Very cool. Warm effect: cooling fast, hot soon. Air conditioning has to be pre-positioned. Silent: very small voice, energy saving: energy efficiency in the first level is absolutely energy-efficient.
It's a good color, stable durability, good use, high machine capacity, 5 points, nice look, rational design, good performance, smartness, super-blution, good service, shame, better comfort and safety. It's a good bargain.
In the summer, when I said I'd buy air conditioning, I'd drag it up to now, the other day I decided to buy a greasy air conditioner, a good brand, a good look: it's beautiful, it's cool, it's cool, it's cool, it's cool, it's quiet.
Give me 10 more ideas that are cheaper than the neighbors buy, special energy saving, electricity saving, great satisfaction! That's good, good products, good colors, good buys, very simple operations, good customer service, good fashion, good quality bar, right size, right quality, too high value, good taste, good taste.
The goods are of good quality, the details, the quality, the whole product and the customer's clothing, and they're very beautiful, and they're very good in color, and they're very good in quality, and they're very, very, very, very, very, very, very, very, very, very, very, very, very, very, very, very, very, very, very, very, very, very, very, very, very, very, very, very, very, very, very, ver…
Appearances: A simple, white, nice look, and a very nice bedroom environment. Cold heat: cools good, cools cool in a while, cools in a summer. Silent: not too loud, a little bit, energy-efficient, energy-efficient: a new level-one energy-efficient, said to be new technologies, buy for it, saves a lot of electricity. Product characteristics: buys 618 activities, buys them for 10 years, is very rea…
Quality bar drops, end-of-life, high-end atmosphere, class, WF control, reasonable deployment, space, much better than expected, very fast delivery, good use, next purchase to Kyoutung, many repurchases, praises to the boss, this guy's high-end atmosphere, it's really great, great products, coming back later, 664531, product prices are high, logistics is fast, installers are professional, they'll…
The first thing a new air conditioner feels like it's still, it's got a windshield in the house, sometimes it's not open, it's quiet.
It's a very timely delivery, and it's a very quick move, so it's easier to replace old air conditioners with old ones, so you don't have to deal with old air conditioners. It's beautiful. It's cool.
I got it. It's pretty good in the details of the suit, and it's not bad, it's not bad, it's not bad.
Logistics comes to the door, it saves time, it's good quality, it's perfect, it's perfect, it's perfect, it's perfect for the seller's description, it's really good for the smart fool's work, it's so good for the price of the good sex, it's so good for the quality of the product, it's so low for the atmosphere, it's so good for the quality. It's good for the hand, it's so good for the brother, it…
He has always trusted in the Grill, and this time he bought three very good ones, and the masters were very professional and quickly installed, the prices were transparent, there were no pits, and the callbacks were very thoughtful and thoughtful.
Fifty-one bought two of them, tied to beauty and gravity, and finally picked Grigg, and I'm sure Miss Tung won't be disappointed, and the heat effect of the cooling system was very nice, the next day was booked, the timing was temporarily adjusted, the air conditioner was the largest in our entire neighborhood.
Superbly, it's natural wind, cool and cold, the body's poor quality, and there's no smell at all, it's clean, it's like a gristle product, it's easy to carry, it's hard to work, it's easy to do it, because it's still so good to buy an electric turpentine 10 years ago, so it's not possible to buy a very high-temperature air conditioner.
A very satisfactory shopping, air conditioning, good work, no noise, wives, kids, especially sons, happy to be air-conditioned every day.
Appearance: White looks good at home Cold heating effects: first-rate cooling, rapid cooling, warm wind, and I'm sure it's good.
The style is simple, the new level is energy-efficient, the cooling and silent effects are tight, and the Glycerine air conditioning is not only fast but fast. The air conditioning was installed on the day it was delivered, and the big brand is reassuring.
Power saving: energy efficiency at the new level, electricity-saving products: good value for money. Delivery installation: delivery took place soon the next day, but installation took two days to install.
For parents, this cloud is more suited to their needs, easy to operate, cooling is good, wind speed is seven, sound is small when silent.
A simple look: it's good in quality, it's cold, it's quiet, it's sound, it's good in size, it's been installed two times, it's good in size, it's not good in air conditioners, it's not good in air conditioners, it's a new one. It's a decade of quality assurance, and it's especially good in logistics. It's well installed, it's very responsible, well-trained, and well-tested. It's very satisfactory…
The color matches the cold gray background of the house. It's beautiful. It's cool. It's cool.
Gryphonic air conditioners, domestic leadership brands, good quality, air conditioners, very good compressors in manufacturing processes and use, very efficient compressors, very cool, very windy, very quiet, very beautiful prices, very fast logistics delivery!
It's almost the same as the theoretical electricity consumption in the description. It's working, it's easy to use, it's very easy to use, it's very efficient, it's very timely, it's very fast, it's very good material, it's very easy to buy something in the mountains, it's a lot easier to buy it, it's more expensive.
I'm sure it's super quiet, barely hearing the sound of a machine running, and it's cooler. Don't worry about getting sick when the wind blows.
The technology is full of greatness, hegemonicness, and it's very comfortable, and it's good, it's very quiet, it's running fast, it's very high-value, it's a new high-end atmosphere, it's convenient, it's nice to look. It's very good overall, it's a big brand, it's trustworthy, it's good to come with colleagues, as you can see, it's pretty good.
It's nice to see the atmosphere, there's no color mix for flowers, it's white and white. It's cool and quiet when it's open. The installer's very generous, he's very enthusiastic, he's very proficient, he's very proficient, he's very good at it.
The first time with a GLAC, the whole thing feels good.
The air conditioners are good, they're very cool. They're very good at the top of the air, white, very clean, very airy, and they're very responsible and worthy of buying!
Appearance: A simple look about the atmosphere, a wife likes it. Cold heating: The cooling and heating effects of GLACs are barbed wires. Very fast, but it is summer, and only the cooling effects can be tested.
It's nice to look, cool and fast, it's very good to install the air conditioning remotes, it's very efficient, it's quiet, it's not leaky, it's very high-frequency, it's very strong, it's not afraid of winter.
It's worth buying. The installation fee is also based on a national flat price, and I'm about to become an insider, under my control. It's very good. It's very good. It's clean. It's clear. It's simple. It's simple.
It's installed, it's cool, it's cool, it's air, it's new energy, it's electricity. It's really good. It's summer. Otherwise, it's hot weather.
Appearance: Looking at a large body of solidity and a high ink, cooling effect: cooling down, cold soon, heat still not working, ha ha ha. Silent effect: hang-up is good, hang-up is a little bit quiet, but closing windows is a little bit off, energy saving: new level 1 saving, power-saving, very satisfactory.
Nice, nice, cheap, double-Eleven, surface: fashion, cold heat: good, silent, energy-efficient, frequency-efficient.
It's very convenient, it's beautiful, it's much better than you think, it's good enough to have a family, it's good enough to use it, it's good, it's good to save it, it's good quality, it's good to buy it! It's very good, it's recommended to you, it's been a good shopping, it's taken half a month, it's been shopping in Kyoto, it's a trusted platform, it's realistic, it's nice, it's fashionable, …
Appearance: simple, generous, clean, warm: good, windy, silent: also acceptable, energy-efficient, energy-efficient, very cost-effective, very productive product-specific, energy-efficient, delivery installation: thanks to Master for taking the time to install it in advance, especially well-serviced, 10 minutes old, very efficient.
The logistics are fast, the installers are serious, the tests are good, the coolers are good, they're always good with gravity, as always.
Appearance: Appearance to maintain a gravitational tradition, less than any other air conditioner cooling effect: it's summer, cooling works well, cold feeling cool, silent effect: silent effect, sleep barely hearing sound at night Power saving: Yunja series of gravity air conditioners is first-level energy efficiency, more energy-efficient.
It's good to see the evaluation, and it's good to buy it, especially the silence of the sleep mode. Appearance: brevity, cooling effect: cooling effect, silent effect: very silent energy saving: primary energy efficiency.
It's very simple and beautiful. It's very nice. It's very nice. It's very nice.
Appearance: white white and overall decorative style. Cold and warm. Cold and comfy, just like natural wind. Delivery installation: master responsible and all-round attitude. Product characteristics: price not expensive, price high.
Appearance: very common, no features Cold heating: cool cooling works, feels able to be silent: very quiet product: new level-I energy consumption, power saving, delivery installation: very fast, very well installed, very good for a few days, very good for two rooms, very cool for one room, very good for air conditioning.
Appearance: it's good, it's good. It's good. It's cool. It's cool. It's cool.
The master came to install it soon. The tubes were added to a meter and charged at a page rate, and they were more regular. Appearances: a beautiful atmosphere. Cold heating effects: the effect of heating is obvious.
This Yunja air conditioner was purchased on a network of private stores in Tokyo. It's really much better than buying it in real-estate shops. When the network was out, the text messages came in, from storage, transportation arrangements, exclusive service announcements on the site, receipt alerts, the installation of consultation notices, and the installation of a master's electric union, all ov…
In April of 21st year, it's new, 10 years of security, overvalued: color and room. Cold heat: 22 squares in the living room, cooler, cooler, soft enough.
It's a white regular color. It's a hundred different colors. It's mostly silent during the day. It's basically quiet at night. It's cool.
The air conditioners for Grandma are very simple, very nice, they choose the power of the first time, they are simple to operate, they are particularly quiet, and they are very patient.
The silent effect is excellent and highly qualitative. The cooling function is excellent. It's a two-minute cooler. It's good for the atmosphere. It's good for the cooling.
Delivery installation: very timely, silent, quiet, noise-free, physical, white and white, cool and warm, comfortable, energy-efficient, power-efficient, level I.
It's ready, it's beautiful, it's not loud, and the kids sleep well with the air conditioning? Are you ready for two new rooms?
Appearance: White wall white air conditioner is a very good mix. Cold heat: cool cool, heat is not used yet.
My experience is satisfactory, it's good, it's fresh, it's full, it's good, it's good, it's good, it's good, it's good, it's good, it's good, it's good price, it's good for customers, it's good for quiet, it's good for energy, it's good for the old man, it's good for the good old man, it's good for the good guy, it's good for the good guy.
Appearance: Design style is good. Cold heating: Cold heating is good. Silent: Silent **. Energy saving: Power saving: Product characteristics: Design style is good, cool and warm, and sound is quiet. Delivery installation: Delivery service is good. But installer is bad.
It's nice, windy, quiet, heaty, and it's going to be cool in a while, cooling's not going to be ready, getting ready for the next day, and the next morning, when it's done, the master's services are good, mainly for 10 years.
The hangers are pretty beautiful, and the cooling effect is good, especially when they're very quiet, and they seem to be first-degree energy efficient. Delivery upstairs is heavy, and the deliveryer doesn't say much.
The air conditioner is good. It looks special. Warm wind is good.
Logistics speed and installation are strong, and air conditioning is fast and cool.
Appearance: White atmosphere, good look, cold heat: no effect, cool!
They say the Glycerine's good, and when I look at it again, I finally choose the Glycerine.
I bought one last year, I bought another one this year, the express was fast, the master of the installation was very good, and it's good.
The air conditioner was bought, the service was well served, the quality was secure, the new generation of national tenders was less energy-efficient, cooling was fast, the air conditioner was very quiet in the room, the summer air conditioner was so comfortable, the air conditioner bill was still in logistics, the air conditioner manager called to contact the door to install the air conditioner,…
He's been keeping an eye on gravity air conditioning, not knowing which series to choose, Tianli, Yun Jin, and so on, and eventually choosing a new level-I energy consumption series. Individuals feel that the value of sex is relatively reasonable. Installation tests are good, and the cooling effect is fast. Electricity consumption is not yet known to be low. Installers are powerful.
Appearance: A simple atmosphere. Shows a large number. Cold heating: cooling effects, 30-square rooms do not have a half-hour to set the temperature.
Nice air conditioning, new level-one energy consumption, less energy than normal, should be less expensive. It's light, it's not bad in the room. It's good. It's good.
Appearance: Design style is satisfactory, cool heat: wind speed is good, cool air is good, silence is good, breeze is good, energy saving: yes, electricity consumption is not very high.
It's easy to look at, it's cool, it's quiet, it's quiet. It's really nice. And it's so easy to deliver.
Good air conditioning, good branding, old house, new house. He saves both electricity prices and a reasonable amount of electricity. It's not a new house, it buys a new energy efficiency. It's cool, three seconds cool, a few minutes hot.
Cold heating effect: very good, external appearance: square square or square, silent effect: very silent, energy-efficient, energy-saving, energy-saving mode to open, product characteristics: energy efficiency level 1
It's a big brand. It's very beautiful. Everyone loves it. It's cool, it looks good.
The air conditioning is smooth, cool, cool, cool, quiet, comfortable, logistically installed and well served by the master.
The air conditioning style is beautiful and there's no noise. Last year, I bought a Glycerine air conditioner, and this time I bought one for Grandma and Grandpa. It's really good.
It'll be very nice to be here next time, and it'll be very nice for the seller. It'll be easy for you to use. It'll be easy for you to use. It'll be long enough to be able to see it. It'll be hard to take it while you're moving. It'll really be a good feeling. It's okay to use it, it's colored the whole series, it's powerful. It's a good service.
Appearance: Gravity looks good and suits the tone of my bedroom, cooling effects: it works really good, the frequency cools fast, silent effects: the sound of the outside machine is still lighter, energy saving: first-level energy efficiency must be more energy-efficient, delivery installation: delivery is quick, installation is easy, and masters are more proficient.
The air conditioner has been installed. It's very nice. It's very nice.
The air conditioning, like the presentation, is good in quality, it's good in function, it's good in heat, it's very good in cooling, it's less noise, it's more energy-efficient, but it's not a problem to believe that GLAC is a problem.
The air conditioner came in at 7 a.m. on the 18th, the master came to install it. The quality of the camp was guaranteed. Don't worry, the courier service is good. The installer is very good.
The air conditioner is chosen for gravity, big brands, silent effects: almost no sound, cooling effects: 18 squares, 26 degrees.
The first-stage energy-efficient cloud air conditioner has arrived for installation, it's beautiful and fashionable, it's crafty, it's solid, it's cool, it's fast enough to send wind, the second-level energy-efficient cloud air conditioner, and it's a choice of value for money.
Prices are good, money is varied, logistics is fast, physical: easy fashion, cool heat effects: quick, silent effects: basically no running sound, energy saving: 1 level of energy saving, delivery installation: delivery is fast, installers are active.
It's good to believe that the big card was purchased while the 618 event was taking place in Kyoto. It's big, white, and it's just like the color of the house. Cold heating: cooling works fast, heat is not for summer. Silent: 18-minute instructions, so it's quiet, so you can sleep.
It's nice to trust GLAAC, to have a customer's service contact for delivery and installation after purchase, to deliver and install in a timely manner according to client's needs, to be well packaged, GLAAC is not only of good quality but also of good service!
For all these years, the network's been so serious for me for the first time, it's running so fast, it's super quiet, it's short fashion, it's really good, it's really good, it's really good, it's good, it's really good, it's good, it's good. It's starting to worry about getting fake goods and stuff, it's fast, it's starting to come down the day, it's coming in, it's beautiful, it's really good, …
Appearance: good looks Cold heat: fast heat, silent: super silent energy saving: less electricity, product characteristics: 100 cents Delivery installation: first-rate speed
Appearance: it's very nice to look at it, and it's very nice to look at it, and it's very nice to see it, and it's very nice to see it, and it's very cool to heat it up.
Logistics is fast and installed, always with a greasy air conditioner, of unknown quality. Energy efficiency in the first tier saves electricity, noises outside the room are low, and white looks are durable.
It's a very good delivery service, a few floors of air conditioner, hot weather, delivery, hospitality, service.
The air conditioner arrives very quickly, and the installer comes in the next day, and the installation service is satisfactory. The air conditioner is simple, it's warm, it's cool, it's quiet, it's good.
Appearance: morphologically elegant atmosphere, well matched to home-style style. Cold heating: cooling effects are obvious, heat is not tested. Silent effects: running silent mode, almost no noise. Energy saving: primary energy efficiency, very low power.
Appearance: heights, looks nice, cold heat: cooling fast, don't worry about the heat of the weather, silent: small voice, not affecting sleep, energy saving: energy efficiency at energy saving level I, boom-boom, always compared to Egli air conditioning, finally catching up with the opportunity, the shopkeeper's delivery is fast, speed bar is high. The family is satisfied.
The air conditioning works very well. It's easy to use. It's very nice to look at design. It's not very loud. It's not very expensive. It's not very fast.
It's just one man, a holed hole, and a clean wall. The silent effect: sitting home, specially equipped with a gristle, mutated and silent, and the sound of the outside machine is very low. The cold heat effect: the cool wind is especially fast.
Air conditioners will be received soon! Gretchen's service will be good, and the installer will be at the door immediately. The service will be very careful and will tell you how to use it. Thank you very much for the white face of the air conditioner, smooth and fine, energy efficiency at the new level, quiet and electricity saving, cold and warm, and warm in the house. In particular, the self-c…
It's really nice to use it. It's really good. It's really good. It's really good. It's good. It's good. It's good.
Compared to many brands and models, operating processes are very standard, excellent, followed by others. Next time you come to your house, very colorful, warm answers, nuanced, color-looking, high-level atmosphere, easy and practical. Satisfactory. Quality guaranteed and very good after sale. Quality exceeded expectations. 666.
Appearance: good fashion, cool heat: fast cooling heat, silent: perfect, energy-efficient, power-efficient, product-specific: super-sustainable.
Appearance: It's nice, it's a good match to the decorative style of the house, it's a simple white atmosphere, it's cool, it's cool, it's cool, it's cool, it's cold, it's cold, it's cold, it's cold, it's quiet, it's quiet, it's quiet, it's hard to sleep at night, it's hard to install a master, it's very good service, it's energy-efficient.
(c) Cold heating effects: I tried it out after it was installed, and it worked well, but I trusted Miss Dong. Product characteristics: I still feel closer to life, and I'm connected, and I'm not bad, and I like remotes, and I think my mom and dad really likes them. I used to have a big-gold hanger, and it worked well, but the air-conditioning remotes are not friendly, and the size of the crystal …
Appearance: it looks good, it's more provincial, cool, cool, it cools down, it's cool, it's cool, it's cool, it's cool, it's cool, it's cool, it's quiet, it's quiet, it's quiet, it's cool, it's energy-efficient, it's energy-efficient, it's energy-efficient, it's energy-efficient, it's special, it's product-specific, it's always believed in the quality of gravity, it's delivery installation, it's …
I can't tell you, it looks so fine and beautiful, it's really nice, it's really nice, it's nice, it's nice, it's nice, it's nice, it's nice, it's good, it's good quality, it's good, it's good, it's good, it's good, it's good, it's good, it's good, it's good, it's good, it's good, it's good, it's good, it's good, it's good, it's good.
Now the air conditioning in the house is for gravity, the big brand is for security, and the energy efficiency in the first class is for special use. The air conditioning in the house is too old, the system is broken, it's not cool, it's expensive.
It must be great! The wind is fast, warm, and the strong is still. Look at what I've installed before. It's not warm, it's smelly, it's noisey. I want to leave a fish to deal with it, and it hurts.
Appearance: high-end, two in a month or so. Cold heating: cool suburban fruit, cooling fast. Silent: low voice, quiet insider. Energy saving: primary energy saving: primary energy saving.
All the air conditioning used at home is greasy, old sign. It's good. It's good. It's good. It's good.
Appearances: Clouds are fashionable, simple and generous, giving you a bright sense of cooling: cooling effects are real, summers cover big blankets, what's the experience. Silent effects: Clouds silent mode, silent breathing is clear. Energy saving: energy-efficient first-level air conditioning should be cheap, uncalculated, air-conditioning is a comfortable product feature: quiet, cool, beautif…
The air conditioner hangers are beautiful, they look high-end, the air conditioners in the home are greasy, the installers are very professional, the introduction function is very careful, the master says the air conditioners are suitable for the elderly children, and they don't catch a cold even if they sweat.
Grigori brands, quality assurance. The 618 period was basically the lowest in the year, with a high value for money, a very professional installer, all the details, a first-rate cooling, no noise problems, energy efficiency economy in the first tier, satisfaction.
When summer arrives, you need an air conditioner, and you trust Grill. Because it's been eight years, and it's still running, you choose Glycerine, and you can't resist it for ten years! From order to distribution, to installation, to full phone call back. You don't have to worry about delivery to installation for less than 24 hours!
I'm giving 100 points to the installer, who's very professional, fast-run, multifunctional, better in kind, more satisfactory, live and active, more practical in design, more sophisticated in appearances, very good in aesthetics, colorful in love, very good in handling shop goods, very professional in attitude, good in character, very good in machine, very good in performance, very satisfactory i…
Appearance: Pearl White Advanced Sensitivity Silent: Silent, Cold Warming: Good Cold Warming, Energy Conservation: New Energy Efficiency: Saved Power: Delivery Installation: Delivery Installed in Time and Servicesed
Good air conditioning, look at the atmosphere, cooling, cooling, windy, cooling.
Air-conditioning cools very well. It's easy to replace them with old ones, they're quick to deliver, they're ready for delivery, and they're installed the next day. Appearance: clean, cool, cool. Very quiet. Light.
It's nice to use cold wind only for the moment. It's cool to go to bed, bathe in the room. Silent: there's hardly any noise, and I don't sleep at all. Delivery installation: delivery is fast, installers are in charge, and shopping experience is very satisfactory.
The air conditioner is strong, the temperature cools in two or three minutes, and then sleeps in a sleep mode, free of noise and harassment, and sleeps comfortably.
The logistics are fast, and the service is good, and it's very satisfactory. Appearance: a large atmosphere, very good.
Appearance: A simple atmosphere, in line with modern home style cold heat: rapid cooling, silent: basically small sound, energy saving: energy efficiency level: great, delivery installation: installer careful, responsible
Silent effects: Safe silence, warm wind at night, no sound, energy saving: really saves electricity, cools heat: good
Good air conditioning. The new room has to be equipped with gravity, quality poles, very professional installers, very well installed, very good-looking white internals, very good refrigeration.
The delivery rate is fast, the delivery service is good, the air conditioners are clean, simple and generous, and installed fast. The overall results are satisfactory, cool, fast, and quiet.
Appearance: the past was a simple wind, cold heat: the cooling rate was fast and the effect was good.
Looks good: It's a good decorative, silent, very quiet, energy-efficient, power-efficient, economy-effective product-specific: cooling? Delivery installation: good in place, too good, next time pick the power.
GLAC is a force supply, delivery speed, timely installation, machine cooling, heat-making, low noise, very good in the bedroom.
The white color is high, the cooling is good, the sound is low, the first day it's bought, the next day it arrives, and the next afternoon it's okay, the master's great, the hymn is fine, the manager's attitude is good, the air conditioning cools are fast, and it means that the product is too good for the consumer, it's really good for the consumer, it's good for every detail, it's good for the a…
It's a simple design, cooler, silent mode, full function, cooler summer!
Looks good and fresh white, cool and warm: cool and cool, very happy, silent: switch at wind speed, very quiet and almost silent, product characteristics: still high value, big GL, and ten years of warranty, delivery installation: fast and service experience
There is no such thing as a good attitude to delivery and installation services, a simple shape, a white-white body, a taste of it, a cooler heat, especially if the cooler is not, and the work is smooth and the sound is small.
At noon, the delivery arrived the next afternoon, the installation was quick, the cooling was good, the heat wasn't working.
Appearance: nice look, cool heat: very good, efficient, silent: very good voice, very small voice, which is very satisfactory. Delivery installation: delivery is quick, delivery takes place the next day, calls are made, people come in the afternoon, no charges are paid.
The third Grigoriunja air conditioner this summer, the living room to the room, it's been installed. It's very cool. It's super silent and power-efficient, it's diverse, it's very stylish and it's very convenient.
For rural homes, it works well, cold heat: winter is hot, silent: not too loud. Energy saving: primary power consumption.
Appearance: brevity, cooling effect: cold speed, cooling in two minutes.
I bought one in June, I bought the second one in July. The air conditioner looks good. It's very cool. It's very cool. It's very cool.
It's been a long time, and it's super cool, and it's less noise, and it's energy-efficient. Satisfied, logistics is fast, and now it's the right price, and air conditioning is the best.
It's very simple, it's very cool, it's very quiet, it's very quiet, it's very nice, it's very nice, it's very well installed.
The 18th morning, the 19th single, was delivered at noon, the 20th was installed at noon, fast, and both the distributors and the installers spoke well, very well.
Very much like a greasy air conditioner. Skin: it's a perfect shape, and it's a good size in the main bedroom.
Appearance: The air conditioner looks good now, and the contour is more condensed and modern than it was a decade ago! Cold heat: the room is big, the cooling is good, the heat is a little bit worse! Energy saving: energy efficiency is now the new level, electricity is much more efficient!
It's the kind of thing I like, it's beautiful, it's cheap, it's worth having, it's not buying, it's practical, it's the way to put out the papers, it's the way to put up the space, it's the silent effect, it's been a long time since I found the air, it's repurchase, it's the quality and face of the bar, it's the first afternoon, it's the next afternoon, it's the most humane, it's the good stuff, …
Appearance: white looks clean, line flow natural Cold heating: good heat, silent: good silence.
The air conditioners are classy, they look at the atmosphere, they're of good quality, they're cool, they're fast. The family is happy.
Good quality of goods, physical appearance: high profile, cold heat effects: good, quick, silent, energy-efficient, trustworthy.
Very good, very high in color, silent, cold, warm: good.
It's very fast, it's very expensive at home, it's very expensive, it's very clean, it's easy to wash, it's modern, it's good quality, it's good quality, it's good quality, it's now in use, it's very appropriate. It's very satisfactory, it needs to be repurchased. It's really good, it's easy to handle, it's easy to handle, it's easy to control, it's good for you, it's good for you, it's good for y…
Appearance: upper end atmosphere: cool heat: very good. Silent: sleepless. Energy-efficient. Energy-efficient.
Appearance: beautiful! Cold heat: cool stick! Silent: silent, very silent! Energy saving: very cheap and much less expensive! Product: very quiet!
Appearance: looks good, looks good, cool: cooling when you've been in it all this time.
It's nice, it's good, it's good, it's good, it's good, it's good, it's good, it's good, it's good, it's good, it's good, it's good, it's good, it's good, it's good, it's good, it's good, it's good, it's not good, it's not good, it's not good, it's pretty, it's really good.
Air conditioning received, simple installation, low noise, good refrigeration, very windy and low noise.
Appearances: beautiful, good quality, silent: very sound. Refrigeration heat: very fast, installer's attitude is good. My wife wants to buy a greasy air conditioning.
I'd like to spend a lot of time with my baby, and I'd be more comfortable using it. It's easier to use it. It's easier to use it. It's sanitary. It's nice to clean it up.
Folding 40, punching 60, using a dustproof bag, the master explains it one step at a time, especially in a vacuum! 27 squares, 1.5 barely enough?
The instructions are detailed, simple and easy to handle, and they're very, very, very, very, very, very, very, very, very, very, very, very, very, very, very, very, very, very, very, very, very, very, very, very, very, very, very, very, very, very, very, very, very, very, very, very, very, very, very, very, very, very, very, very, very, very, very, very, very, very, very, very, very, very, very,…
It's very good quality, it's very fast, it'll be installed the next day. The air conditioner is very good, it's not noisey, it's very efficient, and it's very good.
Dismantling master is efficient. Delivery manager is fast. Packaging is good. Loader is great!
The Goli Air-conditioning brand, with the confidence of the family. And so is the experience. Ten years of warranty, cooling, super quiet, barely hearing any sound. Energy efficiency at the first level.
It's cool and warm. It's cool at 27 degrees. It's nice to install it, and it helps me make waterproof windows.
This is the second air conditioner I bought, and three days later I came to evaluate it because I was afraid something was wrong, and the result was very satisfactory.
The installer was professional, smoked air for air conditioners, and each step of the installation ensured the installation of water ** on a horizontal scale. The weather was not yet hot, the air conditioner was working well for a while, and the sound was light, and it remained to be seen.
One, low voice, fast cooling; two, nice view, easy to do; three, delivery, very nice installation services.
The first night I bought it was set up at noon, and the master was very good, and my outdoors were very difficult to get in and out. Thank you, Master, for your appreciation.
The delivery was fast, the package was unscathed, the package was intact, then it was packed, it was open, it was warm, the wind was great, it warmed up in the room, then it took a few days to check the meter, used very little electricity, ran a very small sound, a particularly satisfactory shopping, a greasy YDS.
Appearance: the white looks are nice and suitable for the room.
It's easy to look, it's cool, it's cool, it's cool, it's cool, it's quiet, it's quiet, it's energy-efficient, it's cheap, it's affordable.
High power, low power, low noise, a little satisfaction. Summer's coming up. Air conditioning is preferred to gravity, customer service is good, and logistics is fast.
The air conditioning is good, the cooling heat is good, it's quiet, the logistics comes home, calls in advance, energy efficiency changes in the first level, and it's going to be very power-efficient.
With all the success and pleasures you've traded, the logistics speed is 666 seconds, very good hip-hop, very good space design is trusted, very well-dressed, very well-dressed, very clear, very simple, well-sized, well-priced, very well-dressed, very well-predicted, very beautifully-been received, very well-beentold, extra-quality, better-than-expected, nice-looking, well-used, highly recommende…
The installer's fast. It's good quality. It's cool.
It's cool, the air conditioning is finally working. It's good, it's soft, it won't sleep much longer. It's still high, it's white and it's home. It's fine with a windshield.
Grigori brands, of first-class quality, logistics deliveries are fast, installed in a timely manner, operating fast, power-saving and silent, style beautiful, energy-efficient and worthy of ownership.
This air conditioner looks great in appearance and looks too high. It cools quickly, and it cools the room a little bit. It warms fast. It's quiet. And it's energy-efficient.
The air conditioner is very airy, 1.5, just in the lobby. The cooler is very good. The installer's very sweet.
This is my second cellular variant level effective air conditioner, a beautiful atmosphere, cooling, and the heat effect is not clear for now, but it's also very good, according to the officer's website. The indoor hang-up is good at night, except for the sound of the wind, and the sound of the outdoors is very light, almost negligible. Good air conditioning, G-power!
GLIFACs are good in quality, easy to use, masters are well equipped, and foot cushions are bought, so they can be silenced, air conditioners can be suspended and of excellent quality, and Wi-Fi functions are functional.
The price is good, it's good, it's good, it's good, it's good, it's good, it's good, it's good, it's good, it's good, it's good, it's good, it's good, it's good, it's good, it's good, it's good, it's good, it's good, it's good, it's good, it's good.
White looks good, light keys alone. My kid picks it. The girl likes this clean air conditioner. It's in her daughter's room. She's happy to see it. It's cool.
The air conditioner tried, and the husband said it was very good, and the wind-speed cooling was very good. The remote control was very good. The master said there was no extra cost on the balcony. The service was too good. It was very valuable.
One of the two air conditioners. The cooling works very well, and it should save electricity. The master says three hours of electricity and sleep can be used at night. The temperature controls are good and not too volatile.
Appearances: above expectations, good quality, fine work, satisfactory silence: good things, beautiful fashion atmosphere, extremely patient service, good service, big brands, different power: excellent price, very good performance, perfect first-time cooling effect: perfect detail, really good overall. High value, next time you'll be looking!
Appearance: it's nice, it's good with the room. Cold heat: cooling is fast. It's open in two minutes.
The air-conditioning package is very tight, it's very fast, it's in place, it's very high frequency, it's very energy-efficient, it's very cool, it's very quiet, it's fully functional, it's very satisfactory, it's long warranty.
The delivery was quick and the master was very good, and the installr had to give it a big credit, and four people came to install the air conditioner at my house, and it felt like it was heavy!
It's very simple and beautiful, it's easy to use, it's nice and nice, it's very nice and nice, it's different, it's very colory, it's very colory, it's colory, it's also colory, it's very strong, it's cheap and practical, it's nice, it's nice, it's nice, it's nice, it's bought, it's good, it's good, it's good, it's good, it's good, it's good, it's really good, it's really good.
It's been a long time, and it turns out that the first level of energy-efficient air conditioners were chosen, first in volume, first in volume, and that the whole thing was good, white, short-fashion shape, and it was easy to disassembly. And intelligent sleep patterns. It's been a few nights, and the temperature in the room is faster.
Cold heating effects: cooling results are quick and silent. Appearance: atmosphere, you have to buy a seven Dragonball sticker.
Cold heating effects: cool cool cool wind is cool. Silent effects: voiceless during the day, quiet at night, energy saving: two days of power out. Product characteristics: long quality maintenance, rapid cooling, energy saving and environmental conservation.
Product characteristics: new energy-efficient and environmentally friendly products. Delivery installation: a very good service from the delivery manager, and the machine's breath moving to the upstairs location, thanks in particular.
Appearance: very white on the atmosphere, very nice on the outside. Cold heat: very air-cooling, soft and comfortable. Silent: no sound. Energy saving: energy-saving purchases. Delivery installation: Kyoto's delivery has been fast, and it's fast.
Cold heat: The cooling effect is fast, silent, energy-efficient, energy-efficient.
It's cool, it's cool, it's still good, it's quiet.
I've been looking back at my friends for a long time, and I've been looking at them for a good time, and I'm happy with the way they look at them, and I'm looking at them, and they're getting new, and they're getting better and better, and they're really good with the whole setup, and they're really good online, and they look good, and they're good, and they're good, and they're good, and they're…
The air conditioner is chosen for the big, influential, good-air-conditioning grid, designed for the surface fashion atmosphere, with rapid cooling, low noise, energy saving and electricity saving. Delivery is fast, service is good.
Appearance: A simple fashion, suitable for NATO's Jane Ezephor wall. Cold heat: cooling, heat hasn't been tested. Silent: very small, very low external voice. Energy saving: 1 level energy consumption.
The air conditioning is good, it looks good, it's quick, it's cool, it's quiet. The master's technique is good, the Glycerian air conditioner is trusted, and I hope it's 10 years!
The white is beautiful, the sound is very small, the power is great. Try the cooling is very fast. The whole process is well served from the next delivery. The air conditioning itself doesn't speak of big brands. A very satisfactory shopping. The customer service is good. Everything is good.
It's been used for a month. It's cool. It's quiet at night. It's quiet at night.
The quality of the product is guaranteed, it's satisfactory, it's safe on the top of the capital, it's safe, it's good, it's good, it's good, it's good, it's good, it's good, it's good, it's good, it's good, it's good, it's good, it's good, it's good, it's good, it's good.
It's easy to see, high-end atmosphere, class, WF-controlled, reasonable, space-sized, high-priced, no regrets, good ratings, better than snow, complete packaging, delivery of goods, satisfaction!
Good, good service, good quality quality of G-A-C-C-A-C-C-C-C-C-C-A-C-C-C-C-C-C-C-C-C-C-C-C-C-C-C-C-C-T. The last year was gone, new one this year.
Cold heating effects: The home has always had a strong air conditioner, cooling heat is good. Silent effects: very silent energy saving: energy saving: three purchases, energy saving level I, very electricity saving.
The ex-Girl likes the cooling.
The air conditioner is very good, and the level is very low. The outside noise is very low, the inside is very good. It's very convenient for the master to come in.
Appearance of air color fashion, especially silent and cool at first sight. Beautiful and practical, not yet local. Nice, professional, satisfied.
The air conditioners are so cool that they don't have to be hot anymore, and the son loves the after-sales service, and the minor problems of my previous air conditioner are solved together.
Appearance: fashion is beautiful, white is durable Cold heat: cool cooling is good, silent: sound is acceptable Delivery installation: delivery is fast, installer is very careful, late for lunch, long enough to climb up and down, hard work!
Baby got it. It's cool. It's working.
Silent: Air conditioners are quiet, delivery is installed: the delivery manager is very good, and the installation manager comes in two hours after receiving the shipment.
The air conditioner is relatively simple, fully functional, the test mechanism is cool, and the noise is low.
Gretchen makes air conditioners, and he picks them without choosing another brand, and it's a little more expensive at one price, and it's very good, and it's not phobia, and the surface of this air conditioner is sandy, and it looks more comfortable than the light, simple operation, air conditioner, practical, and it's very easy to install a master, and it works.
Post-sale installation is very timely, it's very good in appearance, it's very good in atmosphere, it's pretty good, it's very practical, it's not difficult, it's very cost-effective, it's energy-efficient, it's beautiful in the living room, it looks artistic, it's very practical, it's satisfactory, it's beautiful, it's very functional, it's very beautifully designed, thanks to the customer servi…
It's fine, it's good, it's good, it's good, it's great, it's great, it's great, it's great, it's great, it's good, it's good, it's good, it's good, it's good, it's good, it's good, it's good, it's good, it's good, it's good, it's good, it's good, it's good, it's good, it's good, it's good, it's good, it's good, it's good, it's good, it's good, it's good, it's good, it's good, it's good, it's good…
He's in the middle of 15pm, and he's got a Gretchen brand, and it's going to be great. The next delivery will be here soon.
Air conditioning is done in two stages, delivery before people come in, air conditioners are nice and simple, energy-saving indicators are good, and silence is obvious because there are kids in the family who demand a lot of sound. The heat test is good. It's good for the kids. It's good for the kids to take a bath.
It's a good price, it's recommended, it's a good price, it's a good price, it's recommended, it's a good price, it's good for physical control, it's good for appearance, it's good for function, it's cost-effective, it's easy for design, it's all human, it's very good for quality, it's perfect for shop people, it's good for support, it's really good for the country, it's good for the price, it's g…
A simple look, if not light, is a white square, cool and super cold, 20 square metres of room, 26 degrees of wind, and summer silk is a little cold until morning. It must be mentioned that the GLAC installer is very professional, well-practiced, he's keen to answer our questions, meet all the installation requirements, praise one.
It's nice, it's nice, it's big, it's loud, it's cool, it's cool, it's cool, it's cool.
The shipment is fast, the air conditioner will be installed the next day, the air conditioner will be installed for two weeks, the three air conditioner rooms will soon get cold, the 26oC will sleep just in the night, and the air conditioner will be quiet, highly recommended!
It's fast, it's fast, it's fast, it's second day on the first day, it's good, it's good, it's good, it's good, it's cool, it's quiet, it's not loud, it's not expensive, except for the steel rack.
The air conditioner is of good quality, it's beautiful color, it's very fast logistics, it's a good customer service, it's a good shopping.
The old air conditioner for more than a decade has finally gone out of order, and it's been replaced by a new one, and it's been replaced by a Glycerian air conditioner, and the quality of the country's production is over.
Appearance: White is good, light winds are good, cold heat: cooling is fast, very satisfactory, silent: silent is very good, mostly silent, energy saving: good, relatively satisfactory
One-and-a-half is energy-efficient and environmentally friendly! Master comes in and installs it fast!
Appearance Appearance: Appearance cleanness, cool heat: cool cooler. Silent: quieter than home fan. Delivery installation: delivery on time, master's installation professional.
The air conditioner was installed on the fifth day after receiving it, the cooling was fast and the sound was still good.
Gravity appliances are trusted, and 618 is a perfect start.
It's very stylish, very silent, very cool, very professional, responsible, and rubbing it over for me. Very moving! Great brand!
The air conditioners are fresh, the heat is fast, there's no noise, it's a big brand.
It's hard to install an air conditioner. It's good to have one. It's cool. It's quiet. It's not loud.
Quality, skin design flow, silent effect: quite good cold heat effect: satisfactory product characteristics: energy saving, demand satisfaction.
It's a very good job, a very good job, a very good quality, a very good price, a lot of money, a lot of love, a lot of value, a chance to return it next time, a good function. It's easy to operate, thanks to you. The storekeepers are very well served, they'll buy back, they'll be very good, they'll buy back, they'll be very good, they'll be good, they'll be good, they'll be great, they'll be grea…
Air conditioners are good, and they look good: this air conditioner-looking ellipse-circle line looks good, cooling effects: after-loading the test mechanism cools clearly fast, silent effects: barely hearing sound, energy saving: frequency changes should save electricity, product characteristics: energy saving, beauty, priceless, worth buying, delivery installation: delivery installed impeccable…
Well, today, the master has installed two GLACs, and the air conditioners are more fashionable, they're white-showed air conditioners, they've been installed with a hanger. It's not easy to install them. The other one works better. The outdoors and the indoors work together. It's unconventional.
Appearance: A simple design style that looks good, low-key luxury has an inner dimension Cold heating effects: cool coolness is just drops, 30 degrees cool coolness is cool. Silent effects: sleep? Modes very silent? Energy saving: energy efficiency is significant, after all, energy efficiency is a factor I have not tested, huh? Product characteristics: GLAC cools just drops.
Yesterday we arrived today with a good opinion, efficiency, enthusiasm, excellent service, low internal and external voice, energy efficiency at the primary level, and expected long-term use.
It's safe and durable, and it's really energy-efficient. It saves a lot of electricity. It's simple and generous, and it's very popular... and good air conditioning is very experienced and powerful.
The cargo is received, the package is ready, the Kyoutung logistics is fast, from the bottom of the list to the installation for less than three days, the test is quick, the sound is good, the air is foreign. Logistics and service workers are very well served, sweaty, and clean. Thank you!
That's good. It's cold. It's windy. It's windy, it's windy. It's windy.
Appearance: Nice, cool heat: The heat seems to be a little bad, cool, silent: still acceptable. Energy saving: a new energy-efficient bar. Delivery installation: a professional master.
There's too many models, pick whatever you want, feel like it's cool, cooling's quick, not loud, and energy efficiency should save a little electricity.
Appearance: Nice air conditioning. I love it. Cold heat: the coolest heat is fast.
Great energy efficiency at the level of gravity air conditioner, energy saving, self-cleaning, logistics fast, first thing in the morning and then the next afternoon, logistics guy is fine, and I'm going upstairs. Thank you very much.
For the first time, air conditioners were purchased online, and the service was good, with staff coming in to dismantle the old machine, and the new one was sent to the door and a new staff member was booked for installation. While there were intervals, they were regular. Glyunds, big brands, heat-making, started very quickly, with little voice, a soft voice, and sleep.
Appearance: White is very simple and beautiful, cold heat: heat is fast, cooling has not yet been tested. Silent: silent is still really good, and there's basically no sound when it's running. Delivery installation: next door installer is still very professional.
The air conditioner has been bought for a week, and it feels good to use, especially the silent function, where the old air conditioner is so loud at night, it can't sleep, it's almost silent. The air conditioner can turn off the lights, and it's a good place.
The air conditioners received it, and the Gretchen brands were very trusted, very attractive, very artistic, and they were so strong, so fast, installed and used. The air conditioners were good, they looked good, they were cool, they were very quiet, they were very energy-efficient, they were less expensive, and it was important to have 10 years of free warranties and no worries. After selling th…
All five stars are well-recognised, billed, sold, old, new ring-ringed, sharp, one dragon.
The owner of the store is very nice, and the atmosphere is working fast, and he'll recommend it to his friends and colleagues. That's good. The delivery was quick, it took some time to evaluate it. After many family comparisons, he liked it. It was very expensive, very generous, and looked forward to it. It looked good. The installer was just fine. It was just perfect.
Aerobics: High-end atmosphere impeccable. Silent: No sound, very quiet. Cold heating: good cooling, rapid cooling in the number of pairs, untested heat production in the summer. Energy saving: first-level energy efficiency, cut-telephones. Product characteristics: good air conditioner powering is more than just an ad word. Delivery installation: delivery is timely, installers are responsible and …
It's very delicate, it's nice, it's cool, it's cool, it's nice, it's wet, it's comfortable, it's quiet, it's electricity, it's energy-efficient, it's good, it's recommended to a friend. I'll recognize it next time if I need it.
Appearance: This shell is white and white, not white, cold and warm: cool and cool, open the room and cool.
Appearance: A simple and generous look is good for the cooling effect: cold, warm, good for the cooling effect: sleep at night, quiet for the cooling effect, which does not affect the energy saving of people with low sleep quality: Wow, the air conditioning in summer is basically 24-hour, not so expensive, it's very efficient, it's very efficient, it's very fast to install the master, it's very w…
Appearance: A simple atmosphere, cooling effects: warm winds are fast, heat is good, product characteristics: product characteristics: Gretchen brands are too strong! Trustable!
Appearance: Good, good, good performance. The air conditioners are all glycemic. They're trusted. They're supposed to be long, mostly cool. Energy saving: power saving.
On the day after the shipment, they were installed, and they were professional and careful. And they taught me how to use more electricity, and I used to use it very low, and this time I knew it was about 10 different than the temperature outside. It was the best!
Look at the atmosphere, it's elegant, it's warm, it's quiet, it's good. It's good quality.
Grigori brands, beautiful names, better machines, energy efficiency at the primary level, fast cooling, low voice, white look, better match, very hard-working and professional installers.
A suitable home, fashionable, beautiful, colorful, hard-working teacher, very professional, fully effective, free hands, professional, serviceful, colored atmosphere, saved a lot of silver and silver, expressive, well-satisfied, well-satisfied, well-satisfied, well-satisfied, well-satisfied, well-saved, well-dressed, well-saved, well-savvy, well-savoured, well-satisfied, well-satisfied, well-sati…
Aerodynamic atmosphere; it's been installed for a while and the silence is good. It's cooler these days, the air conditioner's not on. The remote control is beautiful and the hand feels good.
It's cool for the old folks, it's white, it's pure, it's designed. It's nice. It's open, it's coming up, it's going to cool, it's going to cool, it's going to cool, it's going to cool down in a few minutes. Prices are more expensive than prices.
Appearance: high-end atmosphere, buy in a month Cold heat: cool suburban fruit good, silent: very quiet, host voice low Energy saving: primary suburban power should be saved
It's worth it with ten years of repairs, silence, rapid cooling, first-degree efficiency.
It's fast, it's fast, it's very simple, it's cool, it's cool, it's quiet, it's very quiet, it's energy-efficient, it's energy-efficient.
It's very nice to have people and help with the plugs, and the air conditioner's very high, clean, 10-year quality assurance, and it doesn't worry about any after-sales problems.
Nice style, trusted brands, good quality, fast cooling, silent, great installer, and take the trash away from me.
Appearance: upper atmosphere: cold effect: warm wind hasn't yet been tested, cold wind is very fast and cool, silent effect: as everyone has commented, it's quiet, delivery installed: good work, great work.
Installation masters are very professional, good product quality, low voice, wet, cool, heat-making, powerful.
Air conditioning has been installed for some time, and it's been used to evaluate it. Gorgeous is a national brand, it's a force, it's cool, it's quick, it's low noise, it's fast heat. Five stars are good.
Appearance: A simple atmosphere of shape design is fashionable, cold and warm: good, windy, silent: quiet and quiet at night, energy saving: it's first-degree energy efficiency, and I'm not going to measure delivery installation: deliverer delivers home, installs master phone reservations ****, it's good.
People in the family like it, the quality of the product, the logistics delivery, the delivery of the goods, the quality of the goods, the price of the goods, the satisfaction, the service, the speed, the speed, the quality of the goods, the ease of the operation, the delivery of the goods, the perfect packaging, the service, the after-sale service, the beauty of the packaging, love, the day-to-d…
It's a very simple look, it's a clean-up function, it's chosen, it looks nice on it, it's nice to install it?
The air conditioning heat is good. The 15-metre bedroom temperature is coming up soon. There's no noise at work. I think it's too high for sex. It's worth it.
The distribution, delivery, installation are very fast, the installer's service is in place, it's not working, it's beautiful, it's in the atmosphere, and it's going to have to choose the power.
Today's arrival, gravity air conditioning, this energy-efficient variant, it's beautiful fashion. It's cool. It's very cool. It's very quiet.
They bought them for winter heat, and they found that the air conditioning heat was still very bad, waiting for a few minutes to start, then the room was so dry, the wetters were so dry, the temperature was so much higher, it was so hard to get up at about 25 degrees, mostly because the room wasn't so hot, of course.
Glicane air conditioning is trustworthy, and Glicun's value is good. It's a few days, it feels good, it opens the cooling, it's fast, it cools down in a few minutes, his sleep patterns are many, and he can enjoy the soft wind. Overall, it's still good.
It's fast, it's good service?
The air conditioner is of good quality, well-working, cold and low-sounding, and sleeps quietly at night.
It's cool, it's comfy, it's hot, it's hot, it's cold, it's cold, it's cheap, it's cheap, it's beautiful.
The air conditioner is beautifully designed, installed for the elderly, and it works well, especially in the evening silence mode, in cooling and heat making, and the Grigori brand is trustworthy!
The installation's too fast, two air conditioners are ready in less than an hour. It's very windy. It's cool. It's quiet. It's good.
Warm effect: it works well, and the room will cool down soon. Silent effect: it's basically quiet or quiet. Energy saving: first-level efficiency!
GREEE's new level of energy is really good, warm and clean. White air conditioners and white walls are nice and nice. It's cool when it's cool. It's quiet at the lowest wind speed. It's quiet.
Appearance: white plastic panels, sands are very comfortable, silent effects: sound is not visible during the day, energy saving: first-level energy efficiency is selected for power saving, delivery is installed: delivery is fast, next day arrives, there are more new ones in the summer, and it's better to call the site to make an appointment than the system automatically.
Air conditioners, physical appearances: looks like my favorite style. It's beautiful. Cold heat: cooling fast, heat's not working yet, and the gravity should be good.
Appearance: Nice looking, atmosphere, clean cold heat: very high power, very fast cool heat. Delivery installation: fast delivery, very professional installer.
# As always, the inner space is very low-carbon, it's not bad for quality, it's not bad for delivery, it's good for the boss, it's good for luxury, it's too fast for the Chinese Express logistics, it's new, it's very productive, it's very economic, it's energy-efficient, it's really good for the master's devotion, it's in place, it's so beautiful, it's so beautiful, it's so nice, it's my shopping…
It's quiet, it's quiet, it's quiet, it's cool, it's quiet, it's quiet, it's quiet, it's quiet, it's quiet, it's quiet.
It's very recommended, it's very well packaged, it's not broken, it's very positive, it's very serviceful, it's of good quality, it's very advanced and safe, it's very good clothing, it's four years of warranty, it's good, it's good, it's good, it's good, it's good, it's good, it's good, it's good, it's good, it's good, it's good, it's good.
Appearance: nice look, cool heat: very good, silent: no sound, energy saving: very efficient, product characteristics: believe in gravity, because gravity air conditioners are great delivery installations: the air conditioner came in this morning, and it was installed this afternoon.
I'm sure it's a country card. It's simple. It's cold.
The air conditioner's been in place for a while, and it's been a while.
It's still very good in the home with a greasy air conditioner. After all, it's a national brand. It's not worrying.
The air conditioner doesn't have any quality, it's getting cold in the house, it's very quiet, it doesn't matter. It's getting too hot lately, there's a lot of air conditioners, five days of waiting.
The general feeling is good, the couriers are working together, the builders are more timely, the air conditioners are actually more efficient, silent, windy and cool.
The cool heat effect: cooling works well, cooling quickly, air conditioning is good. The silent effect: hardly any sound.
The air conditioners are very airy, they're very cool, they don't have a lot of noise, they're really perfect, family likes them, and they're very polite.
It's fast, it's fast, it's loaded yesterday, it's fast, it's still quiet, it's ten years of maintenance, it's a Glycerian air conditioner.
Yeah, it's very small. We bought two. We tried them on.
Delivery installation: The delivery is fast, and the installers are professional and polite. Cold heating effects: cooling and heat production are fast and cheap.
It's fast. The air conditioner looks good. It's cool and quiet. It's energy-efficient.
Like the pictures describe, it's nice, it's good, it's good, it's good, it's good, it's good, it's good, it's good, it's good, it's good, it's good, it's quick, it's good, it's good, it's good, it's good, it's good, it's good, it's good, it's good, it's good, it's good, it's good, it's good, it's good, it's good, it's good.
The color looks nice and clean, it's easy to buy home, it's easy to install, it's good for master, it's good for double 11, it's not too cold, it hasn't tried the heat yet, it's looking forward to it.
It's beautiful, it's quiet, it's windy, it's cool, it's quality, it's power, it's power.
You got it, baby? It's really great. It's really good.
They've been installed, they've been very professional, they're very cool, they're really quiet, they're very quiet, they're barely listening, they're good for gravity, they're good for the country.
Appearance: this greasy air conditioning is beautiful, well designed, high-end atmosphere upscale, and home-dressing style.
Glicane air conditioning works very well, and the wind is very soft and comfortable. The machine operates with a very soft voice and no noise. And it's very power-efficient, with a very high value for money. The installer is also professional and can be installed in the right place, as we ask. And the delivery is very fast and well served.
Appearance: very beautiful appearance, very white color, very good fit for decorating, cooling: cool, very cold, silent: still, much quieter than the GAC machine that I bought a few years ago.
Appearance: large shapes, sizes, still possible cold heat effects: temperature drops fast, good results silent effects: sleep-free, no big noise energy saving: new level 1 energy-efficient, should save electricity Delivery installation: fast delivery, timely installation
Very cool, very cool, very soft voice, very professional installer, very clear to you at every step, and alert you to all kinds of things: good air conditioning, great gravity.
After all these years, we bought this brand's air conditioner, and it's reliable in quality. The shipment was received very quickly, two days later, the installer was installed quickly, he was flexible, the outside machine looked very difficult, but it was quickly installed, the cooler was good, the look was good. Satisfactory. The delivery and installation masters arrived at the time of appointm…
First it was great, then it was very small, and it was great to put the tubes in a nice position, and it was nice to have water.
Logistics is fast, and it's quick, and today it's real, and there's someone special to install it, and he's been making an appointment for a long time. He says there's too many people to install, and it's good, and it's good.
Very well, the Goli Air Conditioner has been buying his home again, and it's not gonna be able to buy the red colored shell now; it's very fond of the blue and the gold. It's not enough size in the overall design of the house, and it's good before the pre-designed paragraph is installed, but if it's red, it's even better.
It's a great deal of comfort to buy from a special electronic shop in Kyoto, and it's very nice to buy it at the time of the event, and I like it in the atmosphere and color. Thank you, boss, for the high price of the Internet, 100025402488. It's a reasonable price. It's a lot like 66666666, it's a lot better than the real store, it's a lot of quality, it's a good service, it's less expensive, it…
The big room and the living room have air conditioners, and the big one is Gorgeous brands, and the whole room needs air conditioners before Xiaobao's birth, after all that the weather is hot from year to year. It's hot at this time sitting in the moon, and the fans in Xiaobao's room are hot.
Aerobics: excellent appearances, condensed lines, beautiful nature! Cold heating effects: super-facilitating cooling, second-second cooling! Silent effects: low noise from cloud air conditioning, almost no sound, preference for light sleepers! Energy saving: new level-one energy consumption, save the bar, no longer worry about electricity costs! Product characteristics: saving electricity and bea…
Post-sale people are very professional and professional. It's really good. It's good. It's good. It's good. It's good. It's good.
A simple white gas, cold heat: rapid cooling, silent: low voice, acceptable energy efficiency, energy efficiency at first level, sure saves a lot of electricity, deliverers: installers are very professional, have no charges, buy them for Mom and Dad, they're happy with the Greath brand.
The air conditioners at home are greasy, they're not of good quality, they use them, they're professional, they're standardized, they're beautiful, they're cool, they're hot for a while, they're normal.
A lot of brands have finally picked this one, machines are authentic, delivery houses are fast, they're colorful, they're fine, they're good, they're good, they're good, they're good, they're good, they're good, they're good, they're good, they're good, they're good, they're good, they're good.
The air conditioner is beautiful, it's very high, it's cool, it's hard to know what the heat is, just think about it. Try it sometime. Grigg, big brand, trusted, great!
Air conditioners, quick delivery. Fast installation, very professional installer. Very serviceful. Air conditioner.
Power saving: very small voice, almost negligible. Energy saving: good product characteristics: big cards, trustworthy delivery installation: very on time. Note: Homes are all GLACs. These two are for parents in the country, and they're very well served. Thank you very much, Mr. Delivery and Installer.
Appearance: Fashion is more fashionable, small, cool, cool, cool, cool.
The shape of the design is unique, it's cold-effects, it's quiet, it's very enjoyable, it's very good delivery, it's really well installed, it's first-level efficiency, it's energy-efficient and environmentally friendly.
Good service, good stuff, good kyoto power!
The quality of the product is trustworthy, especially beautiful, high-end atmosphere, after-sales service is great, and there's a warranty period. It's very, very, very, very, very, very, very, very, very high-quality atmosphere. The seller is very patient, it's very happy, it's a trusted brand, family likes it, and my aunt wants a recommended, high-end atmosphere, low-end luxury, quality, door-t…
The air conditioner arrives very quickly, and the next day comes. The installer is very careful, and it's very good. The air conditioner looks very simple. It's the air conditioner I want. It works well.
It's very satisfactory, it's good, it's good, it's good, it's good, it's good, it's good, it's good, it's good, it's good, it's fast, it's good for an appointment, it's good for a half-hour, it's good for a businessman, it's good for a sale, it's good for trust, it's good for a brand, it's good for quality, it's very good for a shell, it's very good for official value, it's very careful for packa…
It's cool, it's nice, it's cool, it's cool, it's quiet, it's cool, it's cool, it's cool.
It's a very stylish atmosphere, and it's a good touch of quality, and it's a good function, and it's a good look at the material, and it's a simple look, and it's a high price for the sex, and it's very satisfactory. It's a good look. It's a good look. It's a lot of money, it's a good service, it's a good attitude, it's good, it's a good service, it's good, it's worth it, it's good quality, it's …
Reliance on the Glycerine, and the three processes are quite satisfactory, and the master is very good at it!
The delivery must be fast. We'll be in touch to confirm the receipt, we'll deliver it directly, we'll set up an appointment for the next day. It's a good look. It's cool. It's cool.
Grygium air conditioning is really good. It's good enough to change air conditioners in the house. The sound is negligible. It must be awesome. It's very reliable to recommend it.
The master and sub-crowd have one each. It's a good one. The air conditioner is good. It's a good one. It's easier to sell.
We've been using gravity air conditioning for years, physical appearance: very beautiful atmosphere, cool heat: cooler effect: quieter, sleep-free, energy-efficient, energy-efficient products, delivery installation: masters are very responsible, they're very active, they're very careful.
Gretchen quality bar, second one. No, no, no, no, no. No, no, no, no, no, no, no. No, no, no, no, no, no, no, no. No, no, no.
The air conditioners are simple and generous. It's nice to see. First-level energy efficiency saves static. It's easy and fast.
Power saving: energy efficiency at the new level, environmental efficiency, silent effects: silent effects, unheard of outside machines in the room Cold heat effects: cool cool cooling effects, and rapid coolness Product characteristics: good air conditioning gravity, good quality, good quality Appearance: very good appearance, very high face value Delivery installation: timely delivery of Kyoto …
Air conditioning has been going on for some time. It's really good. It's a big brand. It's windy. It's cool. It's quiet.
Appearance: two bought, arriving soon, looking normal, white, cool, cool, cool, cool.
It's a lot better than the old one. It's a preliminary, it's not a sound, it's a good one in the summer.
In support of the country, Grigg is an old brand in the air conditioning, it's a very good price, it's good enough to buy a gold or Mitsubishi at the same price, it's fast, it's quiet, it's soft, it's not noisy to sleep, it's optional to turn on or off the panels, and it's convenient for the home appliance to support the national brand.
Appearance: A person feels the same: the most important machine is of good quality, durable, cold enough, cold heat: cool heat.
Air conditioners and white walls are tight, cool and cool. It's been three days, it's quiet, it's comfortable, it's not expensive, it's economical, it's solid, it's reliable.
It's much cheaper than a real store, it's much better than a diamond, it's more of a good quality, it's more than 100 cents higher than a businessman's integrity, it's solid packaging, it's not broken, it's open, it's open, it's very satisfactory, it's perfectly packaged, it's very serviceful, it's very patient, it's a good service, it's the right size, it's eight wrongs, it's very good space, it…
Good air-conditioning, good gravity! Appearance: a simple atmosphere, cold heat: a cooler bar, energy efficiency: the latest version of the first level is not efficient?
Cold heating effects: very fast, very good, energy-efficient: a few degrees of power in one night, very electrically, silent effects: very quiet, not affecting the rest of the population. Appearance: very good looking, atmosphere, beautiful. Delivery installation: fast, well installed, problem re-installed again.
Grigor's air conditioners have been bought many times, have been satisfactory, have quality assurance, have a good look, have efficient refrigeration and heat-making, have low noise, and have good logistics. If you buy air conditioning, you have to choose the power.
There's really nothing to say about the goods, the gravity of the goods, the coolness of the goods, the appearance: the white and the decorative style of my house, the cold heat effect: the cooling effect, the chilling effect, the silent effect: good. Energy saving: first day, follow-up, hope to save the energy, and the delivery of the goods: it's bumpy, but the end is good.
Satisfied! Satisfied! I bought this coupon and earned it. High-end air quality. Good customer follow-up. Satisfied. Late use. Good brand.
Appearance: Beautiful, white clean, cool, warm: Good, warm wind, quiet, energy-saving, power-efficient, good, product-specific: Good, Grigg's old brand, supporting women entrepreneurs.
The air conditioner's got it. It's cool. It's cool.
GLAACs are expensive, they're very good, they're reasonable.
Love, love, the light of the country is trustworthy, the look of the country is beautiful and very nice, looking forward to it, there's no noise, it's okay, there's no touch, it's too efficient, it's very good, it's in less than 20 hours, thanks to the seller, the money saved, the money saved, the love of the baby, the enthusiasm, the taste of the machine, the beauty of the express, the need for …
The cooling is fast, the wind is strong, the cooling is good. The air conditioning is super quiet, it doesn't affect sleep at all.
He's always trusted in gravity, and he's bought three more, and he's here today, and he's been working very carefully, and he's tried the warm wind, and he's turned on the warm wind in three minutes, and he really doesn't have a sound.
It's not so dirty, it's very good, it's very good, it's very good, it's very good, it's good, it's good, it's good, it's good, it's good, it's good, it's good, it's good, it's good, it's good, it's good, it's good, it's good, it's good.
Grigori's air conditioner is reliable, it's good stuff, it's very quiet, it's very windy, and it's generally very satisfactory, and it takes about 30 minutes before and after.
It's beautiful, the line is beautiful, it's cool, it's perfect.
Grigori brands, high-looking products, very popular brands that you've always wanted to buy, are now finally ready.
The Grigori series looks at the atmosphere. It's very quiet. My house's on the first floor, it's very low, it's energy-efficient. It's worth buying.
It's time to deliver the goods, and the installer is in touch with the time, very professional, and very good attitude. The air conditioner is level 1 energy, it's simple, it's very generous, it's very cool to test the cooling, it's good to wear sand on the back of the panel.
Appearance: diamond horns are clear, white, pretty good Cold heat effects: cooler speed, winter review, silent effects: auto mode is particularly silent, manual mode is quiet Energy saving: energy saving, 1 skill effect, frequency saving Product characteristics: good air conditioning isolation
The air conditioner is very good. It's about 30 flat. It's cool in a minute. It's usually set at 27 degrees. It's very good.
Appearance: Full-looking circulars, upper atmospheric layers Cold-heating effects: Rapid cooling, silent effects: sleep is not noisy at night, within acceptable limits Energy saving: It's a good idea. Product characteristics: large holdings, long warranty hours, big brands. Delivery installation: high-altitude installation costs, plus long pipe costs.
This brand is trustworthy, secure, simple, solid, fashionable, well-equipped, well-developed, service people are good, they like their kids, and every second they answer my questions, and they're kind enough to send my brother, and it's good, it's good, it's good, it's good, it's good, it's good, it's good, it's good, it's good, it's good, it's good, it's good, it's good, it's good, it's good, it…
Refrigeration is very fast, it's not very loud, it's very clean, it's one-size-fits-all, it's one-size-fits-all, it's one-size-fits-all, it's one-size-fits-all.
Appearance: nice and clean appearances: cool cooling: cool cooling effects: silent, silent, especially human, energy-saving: this is not a good idea: good value for the product, cheap, good for the delivery installation: delivery to the door, extra installation costs for the installation, it's not easy for the masters to install in the summer, it's hard, it's good for the people, it's good for th…
I've always believed in Kyouta, all the household electricity, furniture from Kyouta, and Gretton Air Condition, three of them, logistics, installation of the masters, very responsible, very pleased, thank you for the platform.
Disassembly, deliver, and install rings and rings. Air conditioning works well, it's easy to operate, and the temperature is pretty.
Cold heating effects: cool cooling: good cooling, 36°C air conditioning outside of the room, energy saving: it's still more energy-efficient. Appearance: a simple look is good.
It's very simple, it's very professional, it's very warm, it's a question and answer, it's very interesting, it's very high, it's very elegant, it's perfect, it's very good in quality, it's very satisfactory, it's gonna come back, I'm satisfied with the size of the space, it's very beautiful in design, it's full of lights, it's kind of technologically sensitive, it's very friendly, it's very pers…
The installer's a professional. It's a great one!
I've bought it several times, and I've always trusted it, and I've always trusted it, and it's good quality, color atmosphere, speed of delivery, right size, right size, good size, but I'm still happy with it, and I feel warm from the goodwill of the seller. I'll pick it again, it looks good, I'm sure it's good packaging, and I'm sure it's very good, and it's very professional and very good-looki…
The installer's strong, he's on the phone for about 20 minutes, and he's fast. The air conditioning looks good. It's pretty good. It's cool.
Appearance: a simple atmosphere.
I believe in Greco Air Conditioners, the installers are careful and responsible, the air conditioners are designed in a simple and generous way, they're easier to wash than the old air conditioners, they're cool, they're quiet, they're gonna buy another one to replace the air conditioners in the other room.
The air conditioner works well. My room is 18 square, there's only one floor, and there's no sun-proof insulation on the roof. The 16-degree cools the room down with maximum wind, and the 26-degree automatic is cool.
The air conditioner is a Chinese air-conditioning leader. So the air conditioner must have been bought at home.
Air conditioners for parents are satisfactory for all the old people. Appearance: relatively simple, nicer, cooler, cooler: cool, cooler summer mode, silent: sleepy mode, not much noise. Delivery installation: professional, early contacter, installed soon.
Winter air conditioners are broken. It's not funny. Let's get one and a half of them. The workers at the door are very responsible. They're soon installed.
Gretchen air conditioning is simple, the logistics arrives at noon the second day after the first night of purchase, and the installer calls the next day for installation. The service is good, the installation is satisfactory, the cooling heat is good, the noise is low, the purchase is sweet. [ Strength]
It's a good service, a fast logistics, a good look: the simple atmosphere is good, cool, cool, cool, cool, cool, very good service. I'm at work at 10 o'clock, delivering on time.
Fry chicken sticks, very quiet, very good heat! Cold heat: good heat!
This air conditioner looks great in shape, white, and it looks comfortable. It's on. It's quiet.
It took a few days to evaluate the beauty and white atmosphere, the cooling effect, the sound of normal home use, and the first level of efficiency!
Because it's really hot and painful to buy the first air conditioner in life... very nice, not even a bit of noise next to a silent sound, just as fast as a cold flight, product characteristics: cold, quiet, full function, delivery installation: given my wife's pregnancy, given two small red bag owners, they won't accept it.
Air conditioners are very good, they're very expensive, they're fast, they're fast, they're very fast, they're very good, they're very quiet, they're very cool, they're very cool, they're very good.
Cold heating effects: The effect is good, the air conditioning temperature is more stable, there is no cold or heat, and after night sleep patterns, the sound is very light, the temperature is more stable, and it feels much better than the old air conditioning.
The air conditioner is always in beautiful brands, it's very good quality, and it's recommended brands every time you buy them.
Appearance: A beautiful look, a very beautiful look, and a very beautiful look. Cold heating effects: cool cooling, cool wind is fast. Normal. Silent effects: running basic silence, with a negligible sound, and quiet.
Ten-square bedrooms have been bought with 1.5 pairs, which are intended to be combined with 20 square living rooms. The installer says, "Change air conditioners are big and small, so I think it's perfectly feasible." The product features: a big wind, not blowing, beautiful! Delivery installation: this has to be a good hype, and the delivery of the goods is followed by a post-sale call from Kyundo…
Appearances: clean and clean, simple and generous Cold heat effects: cool heat effects are very obvious
It's beautiful. It's a big brand. It's a great deal of trust. It's a beautiful, artistic, new level-of-frequency air conditioning. It's energy-efficient.
Two of them were bought, and it took a while to evaluate them. The air conditioner was very good, it was very simple, it was very cool, it was very energy-efficient, it was very efficient, it was very quiet, it was very high-valued, and it was trustworthy.
Appearance: nice look, good flow line, high face, cold heat: if it's good, then we'll have time to verify silent effects: silent effects: good, good energy efficiency: energy saving: primary energy efficiency, product characteristics: high value for money in the same price
Appearance: Flexible, cold, clear lines cold: cool cooling: cooling is fast, cooling is good. Silent: silent, quiet at night. Energy-saving: energy-efficient air conditioning is still effective.
A new level of beauty, cool wind, a 1.5-hot, warm-walled air conditioner, is beautiful. It's a long way out. It's cool. It's cool. It's easier to clean up.
The brand has always been trusted, the price is high, the air conditioning in the home is good, the new level is less expensive, the APP is easier to manipulate. The design of the wind vents and the atmosphere is fast, the two screens are fast, the wind is up and down, the air is fast, and the air is fast, and the next day it's fast, and it's easy to sell.
The vendor's attitude is good, it's fast, it's fast, it's fast, it's fast, it's good, it's good, it's good, it's good, it's good, it's good, it's good, it's good, it's good, it's good, it's good, it's good, it's good, it's good, it's good.
I wanted to buy something really cool, but I didn't have any, and I regretted not paying the deposit earlier, but it was cool, it didn't disappoint me, it was cool, it looked cool, it was airy, it was cold, it was still trying to make heat, it worked, it was hot, it was quiet, it worked very well.
It's not very loud, it's very efficient, it's very efficient.
Appearance: Air conditioners in the house are beautiful, very nice, cool, cool, cool, quiet, very quiet, very low noise, very low power consumption, low energy efficiency, low electricity cost, product characteristics: low noise, low electricity, beautiful view, delivery installation: delivery manager to designated location, well installed manager, very good service, all in all.
We've got a beautiful air conditioner for the baby. It's energy-efficient. It's soft. It's good. It's cool.
Looks good, looks good, cool: wind's good, warm in a few minutes. Silent: silent, even with windows open, energy saving: energy saving is good eco mode. Delivery installation: delivery is fast, delivery takes place every other day.
We've been using beautiful air conditioners, we've been using them for over a decade, we haven't fixed them, we've been working very well, we've got very good refrigeration, we've got very low noises, we can use cell phones to control them, we've got very good looks, we've got a lot of people to love, we've got friends who need them.
Appearance: beautiful, white atmosphere cold-heating effects: cooling effects fast, heat-making effects not used
Appearance: White, simple, generous, fit for home use Cold heat effects: Good, start fast power savings: save mode, primary energy efficiency Product characteristics: good and cheap delivery installation: delivery to door, installation at the same time, Kyouta speed. Silent effects: small voice during the day.
At first, we were worried that the air conditioner was not keeping up with the warmth, and we were experimenting with it. The result was much better than I expected! The wind was so strong, it was so hot!
It was bought last night, it was loaded today, it's too fast, it's perfect, it's not a problem for the time being, it's a good idea to believe in brand power, it's a good one, especially at the time of the match.
It's good. It's good. It's good, mostly with it. It's quiet.
Appearance: nice, nice, cold, warm: cool, cool, cool.
It's beautiful to start with. The wife loves it, and the daughter loves it.
Appearance: very beautiful, very simple, warm: hot wind is very good, very hot, cold wind summers try again. Silent: hardly any sound! Delivery installation: very hard, very fast, very hard work, very hard work. Thank you again!
Appearance: very fashionable design: cold and warm: wind is fast, cool, heat is cool, cool, silent: running very quietly, energy saving: energy efficiency level I, delivery installation: master is careful, charge is clear.
A lot of them were bought once, and the house air conditioners were always beautiful, performing well, energy-consuming, comfortable and expensive.
Energy efficiency saves electricity: the power saver thinks it's a good service, it's fast, it's cheap, it's cheap, and it's worth buying.
Aerobics, brand sales first, energy efficiency, electricity loss, quality, comparison of many air conditioning, prices of the highest, foreign machines, beauty, especially local installation workers, are very good and responsible.
Appearance: very nice, very gasy, looking high, cold heat: very hot, strong wind, very good, very quiet, very low voice, no sleep, energy saving: first-degree energy efficiency, very low electricity, product characteristics: good price, good price, delivery installation: fast delivery, master's well installed, very satisfactory
Newly purchased houses, ready to buy electrical appliances when they're finished, the real store is not very generous, it's on the Fourth of July, it's good for a decisive move, it's good for the overall value, it's nice to see the atmosphere, it's good for quality, it's windy, it's cool, it's quiet, it's fast for delivery, it's good for service, it's good for service, it's good for service, it's…
When you get there, contact and install it. It's a good look. It's a very good look.
The new air conditioners have finally been bought and installed, choosing my favorite brand, and, of course, because of the traditional trust in and preference for American air conditioners. The overall design is beautiful, the cooling winds are fast, the energy saving standards are the new national sign level, the energy efficiency requirements are in place, the damage to the atmosphere's ozone …
Appearance: fair view, white clean, cold heat: heat is fast, cool is good, silent: little noise, no effect on rest, energy saving: primary energy efficiency, power saving, product characteristics: wind is fast, wind is big, delivery installed: delivery is fast, installed carefully, satisfactory
Appearance: A nice view of large lines, cooling effects: rapid cooling, silent effects: no sound in cooling, energy saving: energy efficiency at the new level is very cost-effective, delivery installation: double 11 is very generous, gifts are not necessarily available, installers are very professional
The outdoor machine is a classic diamond model for beauty, and it is new to the wind as it is to the old belief that the process will be better. Silent effects: the indoor machine, although windy, is not soundy because of optimal vents, can now be very powerful: low-frequency parameters can reach 150, 50 less than the wind view for the United States, and the low-frequency can go to high-frequency…
The machine is bigger than expected, the windshields are not used to it, the masters are interested in it, it's fast, it's very well served!
Brands, trusting! The heat that comes back to the bedroom in the year is good, it's good, it's good, it's good, it's good, it's easy, it's easy, it's easy, it's easy to sell, it's good to install, it's good to install, it's in touch, it's good, it's good to buy, it's good for three days, it's good for you, it's good for you, it's good for you, it's good for you, it's good for you, it's good for y…
Trusting in the power of brands, the first time they bought large pieces online, the services were more satisfactory, but the consultant recommended two 1.5 pairs of discounts.
It's a pretty big brand. It's a good air conditioner. It's a big one.
Appearance: clean design, beautiful. Cold heating: cold heating: heat is especially fast. Silent: silent, no noise. Energy saving: very efficient products: always beautiful brands.
Silent effects: silent effects can also, without affecting sleep, energy efficiency, energy efficiency: a new level of energy efficiency, not yet known. Cold heating: cool and hot. Appearance: absolutely beautiful, smooth-lined, my type.
Household electricity is basically branded beautifully, air conditioners, water purification units, cleaners, electric cookers, etc. Support for the national product plate, hoping to make its own things better. Appearance: Nice, atmosphere, cold heat: cold soon, I'm afraid to turn on to 26 degrees, silent: very quiet, sleepy, and self-destructing the running lights at night.
Appearance: very atmosphere, cool heat: cooler, good cooler, delivery installation: delivery and installation master services are in place.
It's very convenient and efficient, and it's cool. It's cool and warm. Try it when it's hot. It's simple. White is durable.
Appearance: beauty is generous, looks rational, cold heat: rapid cold heat, function normal Silent effects: running near silent voice, not paying special attention to barely hearing energy saving: first-level efficiency, carbon-efficient environment, economy of money, delivery installation: installation of masters responsible for their work, skillful and nuanced work
The delivery was fast, the service was very professional, and the delivery was synchronized, and it was installed that day.
Appearance: A nice view of the atmosphere, older people and children are looking good, cold heat: cooler, cooler, good, quiet, still acceptable, quiet, energy-efficient, energy-efficient, first-degree energy-efficient, product-specific: compared to gravity, performance-valued, delivery-installed: well installed, awesome.
The cooling and heat are fast, the wind is strong, the sound is so small, the family likes it.
Overall: high value for sex, which is resistant to direct blowing, and does not require additional purchases of air-conditioning panels. Installation: first of all, special thanks to the installed Master Yuan for being patient. Clear notification of additional charges and items, transparent prices, suggestions to maximize in accordance with the actual situation on the ground, and installation of …
Air conditioner installed, service satisfactory, good rating!
The quality of the official Internet purchases is guaranteed, the activity buys is really affordable. Installations are timely, flowers are timely, customer service is very good, they're well installed, one-stop shops are done, they're good.
The next day, we'll send it. It's fast. We'll make an appointment with the installation manager. It's good.
It's in my home. It's in my parents' home. In winter, it's easier than heat, it's easier to plug in the power-press remote, and it's just that the remote control design and my company's rectangular remote control are the same, and I look beautiful. It's a good quality, good hand, though I'm not at home, but the master helped me with a great deal of help, so it worked very well, so it worked very …
Air conditioners are good. Installation masters are very professional. Heats are fast, noises are low.
Appearance: good look. Cold heat: very warm.
The first time you bought a beautiful air conditioner, the price was good, so now you're testing it. It's cool, it's very quiet, it's beautiful, it's a new way out.
It's been a long struggle between the wind and the wind, and it's been chosen, and it's worth a lot of money! The installer is a professional, and he's not paying a lot of money. He's got the back of his face. It's not working, he's wrapped in plastic.
It's a good look, a smart start, a good installation, remote control, a very satisfying shopping experience. Was it before because of the change in the air conditioner from year to year, or was it a beautiful brand?
It's beautiful, it's simple, it's atmosphere, it's very good. Mainly, I like this jasmine white look, and the flow-line frame is fashionable. It's hot, it's windy, it's quiet. It's perfect for the bedroom.
Air conditioners are very good, they're very energy-efficient, they're very efficient, they're very popular, they're very stylish, they've got three air conditioners in two hours, they're very good in air conditioners, they're very airproof, they're very good, they're worth it.
Appearance: A very fashionable design, looking comfortable, cold effect: it's been tested as soon as it's ready, warm, cold wind is fast, normal function, silent effect: it's smooth, quiet, energy-saving: the selected primary energy efficiency should be energy-efficient, product-specific: nice look, smooth running, low voice, delivery installation: fast delivery.
Nice air conditioner. It's nice to be satisfied. High-end atmosphere tops, full air vents, nice designs, cooler, cooler heat. It's good.
Appearance: beautiful appearance, cold heat: just installed, tried to make heat, worked well, and functionally. Mute effects: silent: running basic silence, very quiet, very smooth. Energy saving: buying energy efficiency level I. Product characteristics: installed masters are sent after sale, responsible and enthusiastic.
The air conditioning looks good, the cooling is good, the cooling is good. It's very windy, and it's blowing straight, and the child locks are very functional. It's very good quality, and it's very well served.
The air conditioner is really good, it's good, it's good, it's good, it's good, it's good, it's good, it's good.
Big brands, they're good, they're good, they're good, they're good, they're good, they're good, they're good, they're good, they're good, they're fast, they're fast, they're fast, they're cool, they're cool, they're cool, they're cool, they're quiet, they're not loud, they're good, they're good, they're good, they're good, they're good.
It's really big, it's very small, it shows that the lights go off automatically, it's very advanced, it's very hot, it's 17 degrees hot, and it's not expensive for all the air conditioning.
This air conditioner is good, cool, heat is good, it's good, it's good, it's good, it's good, it's good, it's good, it's good, it's good, it's good, it's good, it's good, it's good, it's good, it's good, it's good, it's good, it's good, it's good, it's good, it's good, it's good, it's good, it's good, it's good. It's good, it's good, it's good, it's good, it's good, it's good, it's good.
It's cheap and cheap, it's cheap, it's cheap, it's cheap, it's fast, it's fast, it's fast, it's fast, it's cheap, it's cheap, it's cheap, it's fast, it's cheap, it's cheap, it's cheap, it's cheap, it's fast.
It's a nice new look at the atmosphere, it's cold: it's a big three for years, it's very cool, it's very warm, it's beautiful, it's very quiet, it's very quiet, it's very quiet, it's very quiet, it's very quiet, it's very energy-efficient.
The air conditioner is good, it's good for value, it's good for energy efficiency, it's good for a teacher, it's good for a good service to be recommended...
The air conditioners are beautiful, they look nice and nice, and they're very professional. I pre-encouraged the tubes, the drains are a bit high, the style is cool, and the size of a small, energy-efficient body just goes up.
Appearance: Very good, cool, warm: very good, cool, quiet: not very loud. Energy saving: very energy-efficient. Delivery installation: very fast.
It's nice, it's a new house, it's a very good one, it's a very good one, it's a very good one, it's a nice one, it's a new one, it's a big one, it's a big one, it's a big one, it's a cool one, it's a nice one.
The air conditioners are beautiful, 30 seconds cold, 60 seconds hot, and they're working well. There's a lot of power. WIFI is smart enough to keep the air condition everywhere.
The coolness of the wind is pretty good, and it's very high, and it warms up to 0.5 degrees, and the air conditioners are very quiet, and the first level is very efficient. The delivery came in on the second day of the day, and the installer was very professional.
Appearance: it's nice. It's beautiful. Cold heat: it's good, it's hot. Silent: yes, it's a general level. Energy saving: the first level of energy saving is relatively energy-efficient.
Appearance: nice look, a simple atmosphere, very nice. Cold heating: cool heating works, and it's fast. Silent: no sound, no speed, no style. Energy saving: new level 1 energy efficiency, certainly good.
Appearance: good looks, cool heat: good heat, warmer in the house in a minute.
The next day, we'll get the goods on the way, and the installer's gonna be there the next day, well served and fast. The air conditioning heat is good, the bedroom's hot in about ten minutes, the brand's trustworthy, and the price is high.
Quick delivery speed, air conditioners are beautiful, high sex prices, double 11 prices, highly recommended.
The air conditioner is very good, it's fast, it's very easy to get an appointment in advance, it's very affordable, it's very serviceful, it's great. The air conditioner is also very human, energy efficient and beautiful, it's very efficient, it's very hot, it's very good.
Delivery installation: timely, service-oriented and professional. Appearance: looks like fashion and value for money. Cold heating effects: good results, consistent with description. Silent effects: low voice, very silent products: much more power than comparison, more cheap prices.
This air conditioner looks very good, looks very high, very high. The cooling works very fast, and then the room gets cooled. The air conditioner is very quiet. And it's very energy-efficient.
This air conditioner looks very high, it's very low-noise, and the installer has been patient in explaining that the negotiating machine has been put in place, has been working hard to install the master, has chosen a new level of energy efficiency and is expected to be effective.
It's always a trusted brand, a good air conditioner, a good heater, a good winter heater, a good voice, a good energy saving, a good service attitude, and a convenient door-to-door installation.
Compared to a few, the final choice was that it was good for silence and after-sales, and it really didn't disappoint me. First, the delivery was fast, on the evening of October 5th, and on the morning of October 6th. Then, on October 7th, the installation was arranged, the two installers came in on time, the process was excellent, the measurements were carefully measured, the services were in pl…
It's cheap, first air conditioners, and it's more efficient and cool. It's nice and nice to install it.
Newly beautiful air conditioners have been replaced, air conditioners are beautifully designed, 1,5Ps, cool heat is working well. Installers are professional, they've worked hard, and they've finally been installed. They're as good as ever.
It's fast, easy, well-packaged, air-conditioned, fresh in September, new level 1 energy efficiency, low energy consumption, start-up test. It feels good. The installer arrives on time.
Started to buy something really cool, always showing that there was no product, and when you saw something cool, you had to take a look at the details. The shipment was fast, it was installed in time. It was pretty good. The device was tested.
Delivery installation: fast delivery, the day the master was set to install it, appearance: the tide is new, the whole thing goes well up there with the bedroom, cold heat effects: buy the wind vent, silent effects: wait for follow-up. Energy saving: energy efficiency for the new level of beauty.
A beautiful air conditioner card is trusted, the master is in the service of installation, enthusiasm! The air conditioner has responded quickly, the mode is simple and easy to understand.
You wear masks, you serve, you clean, you're professional, you're efficient, and you'll be ready soon.
Appearance: it's very good to buy, it's pretty, it's very nice to be out there, it's cool, it's cool, it's very fast, it's very quiet, it's very quiet, it's energy-efficient, it's energy-efficient, it's very energy-efficient, it's a product-specific, it's very service-oriented, it's very fast, it's very expensive.
The beautiful air conditioner is well known. The newly installed wall-walled air conditioner is very good, well-packaged, innovative, design-oriented, wind-eating, from delivery to master's installation, and it is very reassuring to have a master's attitude.
This is the 20th air conditioner that's been purchased, the quality assurance, the first-class air conditioner is working well, and the first-level energy efficiency, the heat, is fast, and it's recommended.
Air conditioners have a big vent, they have a clear cooling heat effect, and they have a very small noise, a small remote control, and a self-cleaning function, and a new level-to-frequency air conditioner is much less expensive than it was before. Kyoto logistics is fast, delivery takes place within 24 hours, and the goods are intact, and the installrs are very professional and responsible.
I bought one for two days. It's cold and warm. No noise, fast coverage, wind coming out, soft and strong.
It's good, it's good looking, it's good remote, it's working on the phone, it's very quiet, it's 20 centimeters, it's wintertime to raise the temperature, give the baby a bath, and it's time to relax.
The air conditioner is very good, it's very cool, it's cool in the room when you come in for a sip of water, it's very quiet, it's energy-efficient, it's power-efficient, it's electricity-efficient, it's a good look, it's a fast delivery, it's a very careful installation!
Appearances: contour, simplicity, cold heat effects: cooling too fast and with little voice Energy saving: new level-I change frequency is more efficient than before Product characteristics: mobile phones can be controlled and self-cleaning is also available Delivery installations: masters have been installed hard, very professional!
A high-end air conditioner, which is very rapid in the wind vents, is particularly efficient in heat-making. It saves energy and power, it also controls remotely, and it's a very practical air conditioner. It's very energy-efficient.
It's been a long time since you've seen the air conditioner, and it's been a long time. It's been a good time to comment. It's really good. It's hot in the winter. It's good.
The beautiful air-conditioning wind-cooler set-up, the wind vent design, and the closure of wind vents avoids a lot of dust entering, primary energy efficiency ratios, energy saving and power saving, as well as self-cleaning functions that make air-conditioning long-term and power-efficient.
Product characteristics: a good-priced machine. Delivery installation: delivery is fast.
A beautiful air conditioner is really quiet, very nice. It's cool, it's not loud, it's quiet. It's always with a beautiful hanger.
Appearance: very satisfactory, white, clean. Cold heat effect: deactivated immediately after installation, chilled heat can all be silent: low sound, followed by feedback after actual use, timely delivery, well installed, positive feedback.
Appearance: A beautiful atmosphere, very classy. Cold heat: good heat, very fast.
It's here yesterday, it's installed yesterday, it's installed today. It's very nice, it's very generous, it's 60 seconds hot. The weather's working. Happily?
The next day, the logistics were so good, they were so fast, the masters were so good, they were carrying bags in the country, they confiscated all the money, it was good, it was good, it was good, it was good air conditioning.
It's easy to do it with old air conditioners, to deliver new air conditioners, to install new air conditioners, to have a clear division of labour, and to be more user-friendly. That's good.
Beautiful air-conditioning brands are bought with old and new. Delivery and installation services are good. Air-conditioning appearances are fashionable. Cold heating works well without sound. It saves electricity.
The air conditioner looks very beautiful, saves space, cools and heats very well, very fast, very low noise, just in the bedroom, fast delivery, great attitude of the installer, good overall evaluation.
The cooling effect: both cooling and heat making are fast. The silent effect: silent and sleepy.
It's fast, it's well packaged. It's a white classic, fashion, and atmosphere-class. And the air conditioning manager is a professional. Heating is good. Very quick. No noise.
It's been a while to evaluate the beautiful air conditioner.
Very satisfactory, very useful, intelligent, easy to connect, very professional installer!
Appearances: beautiful design, large-scale cold-heating effects: not started, later observed, silent effects: not started, later observed, energy saving: first-degree energy efficiency should save electricity, product characteristics: skin consumption, delivery installation: two days from purchase to delivery.
Appearance: Appearance: Cold warmth: cold heat, wind speed, very silent: No sound, no sound, no delivery: well served and very hard served.
Looked at a lot of them, and then compared them to this cool, energy-efficient, one-and-a-half sizes, enough room value, high color, nice radial design for the shell, better for young people.
Logistics delivery is fast, installers are well served, machines are beautiful, cooling is fast, power is free, and mobile smart control switches are so good!
21st floor, high-risk! The air-conditioning master has worked hard. Thank you very much for the risk of sending us to cool down. Be safe!
It's not bad for the delivery manager, it's not bad for the installation manager, it's 100 for the high-altitude operation, it's warm!
Five stars are a must: delivery speed. Next time, you'll have to keep your old client status. The delivery service is excellent, communication is good, baby is consistent with description. The material is good, it's good, it's good, it's good, it's good, it's good, it's good, it's well packaged, it's good, it's good.
The delivery was strong, two days had arrived, the price was relatively generous, the installer was more responsible, the rigging was better to leave, the heat was open, it worked well, it was sound, it was smooth and quiet.
When you compare it, you think it's worth a lot of money. The air conditioner used in the house is almost always beautiful, it's secure, it's beautiful. It's not windy, it's hot.
Because it's a little late for delivery during the event, understandably. The installer's complicated and passionate. The quality of the machine has yet to be verified.
It's really efficient when double 11 sets up the house, and the day we arrive, the master will be installed in the afternoon, and the two air conditioners will be ready in less than an hour.
The world’s 500-strong firm, trusted, just decorated, bought three new American level-I energy-efficient air conditioners, cheaper than usual, more beautiful brands, installed masters who are very careful, very professional and worthy of buying the ideal shopping platform for Kyoto shopping, and will continue to support it in the future.
The American Air Conditioning International brand, the beautiful air conditioner used by our family and friends, has always been very good, and the price is still high, and the heat is good and durable?
The air conditioner has arrived at home, and it's very satisfactory, and it's more air vents at the upper end of the air. It's mostly very cool. It's a smaller voice. Mom really likes it. She's very happy.
It's very simple and beautiful, it's very good at quality, it's very windy, it's hot and cool, it's fast at logistics, it's good at customer service, it's good at service, it's patient. It's good at everything.
Appearance: Nice look. Cold heat: Good.
The installer is very hard-working, logistically strong, well-evaluated, hoping to use it without any problems. At least I think it looks good.
Appearance: brevity, cold heat: warming up quickly, and it's going to get warm in a while. Product characteristics: remote control. Delivery installation: no speed to deliver from Kyoto, soon to arrive, home older, expensive and hard to install.
Satisfied. This air conditioner was bought in the city, it's beautiful, it's cold, it's hot, it's still, it's quiet. It's fast, it's fast, and on January 26th, it's ready, and it's fine.
The master is on time, early in the morning, he's loaded, he's loaded, he's loaded, he's loaded, he's done in an hour.
The air conditioners are reliable, the wind vents are very good, the day after tomorrow, the two 11s are very good, the master is very serviceful, the installation is very fast, the service is good, the questions are patient, the instructions are clear, good, a very satisfactory shopping, the whole five points good.
It's a buy-back. It's a very good one for the little bedroom. It's a very good one.
The air conditioner is very high, it's very fast, it's less noise, and the installer is very responsible. It's very good.
It's a good look. It's a good one. It's a good one. It's a good one.
The installation service is satisfactory, the air conditioner is beautiful, it works. The product is cool, the manager's attitude is good, the installation is fast, the service is in place, the air conditioner is windy, the heat is instantaneous!
Wearing a uniform, moving, serviceful, good construction quality, patient, air-conditioning cooling, very quiet, trusted national brands, and other electrical products are beauty-picking.
The new level of energy efficiency saves electricity and air conditioning, which is easy to buy at home.
This air conditioner is very good, silent, used for three days of evaluation, installed with a professional, air conditioner cooler, able to automatically regulate indoor temperature, comfy, windy, non-blowing, very good, feeling better and better!
It's very fashionable, it's very cool, it's super quiet, it's silent, it's very unsound.
It's beautiful, it's beautiful, it's cool, it's cool, it's cool, it's quiet, it's loud, it's very quiet, it's very efficient.
For years, beautiful appliances, especially air conditioning, feel much less noise than other brands, have no problems with quality, have a good price, especially when it comes to promotions, so this time it's three houses!
Appearance: good looking, atmosphere. Remote control is very good. Silent: very good.
It's high overall value, it's good for the atmosphere, it's good for the air, it's good for the wind, it's good for the cooling, it's good for the quiet, it's good for the delivery, it's fast for the service, it's hot for the service.
Installation of masters with good skills, good attitude, five stars. Appearance: good looks, very high design, cool heat: one feeling of good cooling, 1.5 whole rooms with good cooling.
Appearance: upper atmosphere, cool heat: fast heat, delivery installation: fast delivery.
It's a beautiful brand, it's trustworthy, and it's a good look: high fashion, energy-saving, power-efficient, first-level, quiet.
The quality of the goods is good. It looks good in the atmosphere. Try the heat. It's okay.
The air conditioner is very cost-effective, it's very good for old for new service, it can be controlled by APP, it can be simple and fast. It's also very luxurious, it's very generous, because it's a little big, it's a little big.
It's a beautiful air conditioner. It's a very good brand. It's a very big one. It's a very good one.
First of all, air conditioners have increased their prices this year, but they have been upgraded to look much better than similar styles in previous years. They've been measured, they're cool, they're fast, they're low noise, they've made different layouts in each room, they're very happy, they're buying better air conditioners at very high prices.
The quality of beauty is very good, Kyoto buys, activities are cheap, easy to use, and older people use to clean up. Delivery is fast, packaging is very careful, and logistics companies are very serviceful, very fast, and they are very happy with a shopping.
It's so cool, it's so hot, it's so hot, it's so cool, it's so hot, it's so cool, it's so cool, it's so hot, it's gonna be warm in the house for a while!
A beautiful look, first-level energy efficiency, responsive to the call of the State, with WIFI functionality, easy operation, a popular after-sales site, a very efficient and well-installed vendor.
Appearance: This year's new item, appearance fashion, is what you like.
It took a while to evaluate it. The air conditioning noise was so low, the heat was so great, it was so energy-efficient, it was so cold, it was so cool, it was so cool, it was so cool, don't hesitate, let's film it, it's beautiful!
It's worth buying, and it's better than you think, and it's good to try.
Appearance: beautiful appearance, beautiful atmosphere, cool heat effects: best effect, silent effect: very good energy saving: very efficient product characteristics: very good delivery installation: installed service?
We bought it a few days later, it was installed on October 7th, and it was quick. Three masters came, they were very good at attitude, they were very good at acting, they had very good air conditioners, they had very good air conditioners, they were ready for the test, they're all right now, they're in favor of the state goods!
It's been a long, energy-efficient, energy-efficient, level-I, mostly physical, and very popular. It's relatively cheap. It's cool. It's cool. It's cool.
Appearance: A good face: Cold heat: about a minute or two and the heat's up. It's nice. The cooling's not done yet.
Very good decorator, very careful.
American air conditioners, national brands, good quality, good looks, great satisfaction.
Appearance: White is beautiful, cold, warm: very cool, silent, quiet, delivery installed: very good and heartless.
The air conditioner was bought by my aunt, and the delivery was quick, and the installation service was good. The air conditioner was working well, it was full-scale, it was very quiet. The new level 1 energy efficiency was the key, and it saved a lot of electricity a year.
It's beautiful, it looks new, and it's a good time to set it up. It's easy. It's ready. It's solid. It's cool.
Silent: very silent, energy-efficient, energy-efficient, first-level, delivery: delivered home, installed free of charge.
Installation is timely, simple, of good quality, solid, no distaste, affordable and worthy of purchase.
It's expensive, it's good to install the masters. It's very hot. It's very hot. It's a beautiful brand. It's trusted.
Appearance: A nice look, cool heat: Not bad.
Appearance: nice look, air conditioner is easy, delivery: master is very responsible, air conditioner is running perfectly after a period of testing, and also helps detect circuits.
Appearance: Concise Fashion, Cold Warming: The cool heat is fast.
Appearance: Beautiful. Silent: Nothing moving. Cold: Good.
The American air conditioner looks so easy, it's so fashionable, it's more energy efficient at the frequency level, it's still very quiet, because it's a lot more expensive than the real store, it's a lot cheaper, it's a lot more expensive, it's three, it's not a warehouse, it's not a warehouse delivery, it's coordinated with the customer's clothes and the master, it's a really nice supply of log…
The air conditioner is very airy, it's very cool, it's very hot, it's very careful, it's a good service.
Appearance: A nice look at the arcs, very good for air, cool for heat: a nice warm wind, a nice 26-degree, comfortable noise, a delivery installation: a very careful installation by the installer, very timely and very serviceful.
It's fast, the day after the double 11s arrive, and I'll be in touch with the pilot, so he's hot, he'll be ready in a few minutes.
Appearance: A simple fashion, cold heat: cooling, heating very fast, silent: super quiet, delivery installation: home-to-house, man-to-man warm, considerate.
It's good, it's good, it's good, it's good, it's good, it's good, it's good.
Appearance: sweet and salty; design of atmosphere; little linoleum; cold heat: 60 seconds heat; 30 seconds cold; silent: barely sound, very quiet; product characteristics: wifi intelligence, control of air conditioning at any time; energy saving: primary energy efficiency; energy saving: energy saving.
Many of the appliances in the home are beautiful, and the hanger looks very good, and it's worth a lot of credit.
The delivery was very fast, with the old new credit. It was very good. The installer was very professional, helped install the debugging in time, helped clean up the boxes after installation, and offered to teach us how to use the cellular link network.
The air conditioner has arrived at home. It's in the bedroom. It's mostly a very good cooling heat, a very satisfactory level I energy efficient, a smaller voice, a very satisfactory shopping.
The air conditioning looks good, the cooling works good, the air conditioning looks good, the cooling works good, the cooling works good.
It's been over a decade, it's really good quality, so the new house has a beautiful home with a big wind, a quiet outside voice, and the installer's doing it.
Well, my client said that the debugging installation was fast. It's good. It's good. It's pretty. It's cold and warm: it hasn't been tried. It's good.
Yesterday's check, received and installed. Good product quality, light voice, cool heat, decorated manager, recommended?
The air conditioners are beautiful. The old man's old air conditioner was broken, he bought this one again, he changed the frequency of air conditioners, he's a big fan, he's a first-level energy-efficient guy. The beautiful installer is as good as ever, very professional, very fast, and he's in the middle of an outbreak. Thank you very much.
The installation manager is responsible, professional, well-meaning. He's here at the right time. The air conditioner hasn't been tested yet, but the brand is trustworthy and looks forward to the warmth of winter!
It's very, very nice, very nice, very polite, very polite, from reservation to delivery to installation of a dragon, full-time telephone, warm, vip treatment, installation of manners and handsomeness, perfect ducts, convenient absence from home, video remote installation, great satisfaction!
Very much, like 3,000 in real-estate shops, it's very fast, it's good to buy two, it's good to look, it's good to be silent, and it's good to install masters' services.
American air conditioners are purchased several times. They are of good quality, and the prices of the activity are more favourable. Delivery and installation services are good.
Change old for new purchases, remove old -- deliver -- install it all in a week. The air conditioning arc looks, the air vents, the test mechanism is hot. The installer's attitude is good. He has to figure out his own way.
Nice air conditioner. It's more economical. One key is easy.
Good product, good service, very fast delivery, very well installed, very professional, air conditioner fashion, trustworthy, high-priced, energy-efficient and still-safe.
It's been a while since it's been installed, let's say today, how I feel about my use. The beautiful air conditioner brand is trustworthy, it's beautifully designed, it's unheated, it's warm, it's very satisfactory, it's good!
It's easy to buy electronics online, it's not ready for sale, it's ready for sale. When the air conditioner's directly installed, it's fast. The air conditioner's quiet, the screen can be shut, it can be blown straight, it's baby friendly.
Very good. Very good air conditioner. Very good look. Very thoughtful.
It used to be a beautiful air conditioner, and it's been used for over a decade. It's very good quality, and the new air conditioner has chosen this brand. It's a very fast delivery. The two northeast installers are very professional, they're very professional, they've got a few little details to help me figure it out. They help me clean up when I leave, and they're very happy.
Appearances: new appearances, more fashionable cooling effects: bought in winter, cooling has not been tried, heat has been good, the heat's good, silent effects: excellent sounding effects Product characteristics: able to connect WiFi, smart products, easy to use energy saving: power saving: not tried, because it was bought, not sure
The delivery was fast. The next day it arrived. The air conditioner design was very good. The cooling was very good and the sound was very low.
Appearance fashion, running silent. Heating works fast, installs masters with good attitude. Supports beautiful brands.
The original air conditioner at the house has been in use for almost 20 years, and after this break, we've had to fix it and buy a new one. It's nice, baby. It's not bad. It's cool.
It's fast, it's fast, it's fast, it's fast, it's hot, it's hot, it's hot, it's hot, it's hot, it's energy-efficient, it's good!
It's really great that you put the order on the other day, and the next day you put the master in it, and it's really great, it's amazing.
The air conditioner is so beautiful, it's so windy, it's so quiet when it's open, it's so easy to control cell phones.
It's easy to do it, but if it's ready to be installed, it's a bit complicated for a beautiful installer.
The material is as good as the description, the value of the sex is good, the seller's attitude is good. Ask questions, the speed bar, the installer's good, the professional and the service!
It's a new style of this year's coolness series. It's round and simple. It's really nice to have no extra graphics. It supports wifi control. It can be done without remote control.
It's for Mom and Dad. It's good. It's white, it's easy to use, it's not complicated, it's quiet.
The effect is as follows: basic OK, fast, installed as required. Delivery installation: fast. Cold heating effect: rapid cooling, windy. Appearance: round is good.
The installer's really professional, he's got the skill to install it.
The new house has been refurbished, and while there's activity, the price is beautiful, it's beautiful, it's good for appearance, it's good quality, it's low voice, it's energy-efficient. It's fast logistics, it's timely. The old brand is trustworthy, and the customer's attitude is good.
Air conditioners are good, big brands are trustworthy, delivery speed, master service is good, they're timely, they're skilled!
The logistics is very fast, and it's home in two or three days, with 1.5 rapid coolers, warm winters, beautiful appearances, first-level performance, energy and environmental protection, and home-grown old people love it.
Most of them are beautiful home appliances. Quality assurance. Useable.
Appearance: The white pattern is very durable, the cooling heat works clearly, and the sound is small, no noise, primary energy efficiency, fast delivery, timely installation, recommended purchase, complimentary.
It's a good price for both parents, it's beautiful in kind, it's cool, it's hot, and it's a very serious installer.
It's cheap and cheap. It's easy to get from old things. It's easy to put in one. It's a good model. It's a good price for air conditioning.
The fridge's got it. It's got a good face. It's perfect.
After multiple comparisons, the final choice of a beautiful air conditioner, the delivery of the goods was quick, the post-sale communication was timely, and the time of installation was scheduled, because of the effects of the epidemic, the final choice was 2022.11.1, the master arrived promptly at 9:00 a.m., the entire time of communication was accessible, especially smooth, the walkway was ins…
It's a beautiful air conditioner used in the old house, and it's still beautiful in the country, and now the product looks better.
It's nice to use. It's very quiet. It's very cool.
I've got it. It's good, it's a gift, it's too expensive, it's love.
On the night of November 10th, delivery was made on the morning of the 12th, and the master came to install it in the afternoon, bought two of them. They'll be ready soon, and the air conditioners will be great. There's no noise.
The number 6 was bought a year ago because it's for the new house and it hasn't started to work yet. It's comfortable, and it's controlled by the APP.
The air-conditioning heat was bad. The room was cold the next night, it was cold without thicker clothes, it worked well without another air-conditioning for three years, and the heat was always cold.
It's fast, air conditioning is good, it's simple, it's energy-efficient, it's professional, it's hard, it's cool, it's cool.
Appearance: 0k cold heat: Quick, silent: very small
It's a good style, cold heat: the cooling doesn't work, the heat's hot in a few minutes.
The day after the delivery, the installer was asked to put it on. It's beautiful, looks good, cool, heat fast, sounds very small, energy-efficient, electricity-efficient and worth buying!
This beautiful air conditioner looks great. After the installation today, when I went home, I tried it, the air conditioning was fast, the internal sound was still good, the external voice was low. This was a first-level energy efficiency saving.
Since it's spring, I've been worried if it'll be ready before the festival, and Jingdong's delivery is fast, and the installer's taking the initiative to contact me first. It's done by the festival. It's very satisfactory. The installer is very careful, with his mattress, to prevent lime cement from falling off the ground. A very satisfactory shopping.
The delivery is fast, the installer has two people, he's good at communication, and the manager of my air conditioning is very professional in designing and putting in ideas. Work is fast, it's expensive, it's easy to charge. The company's good, it's very happy, and it's gonna buy air conditioning next time.
The cool air conditioner, the white look, the silver edge of the stream, is beautifully decorated, and it looks like it's designed to be very generous and in love. Cold heating effects: warm wind is comfortable, with chill-proof wind blowing.
The delivery's fast. We'll put the master in touch in time. We'll be done in one day.
Appearance: The home is already the second beautiful air conditioner.
It's a good look, it's a good sound, but it's a good heater. It's a very good attitude and a very technical one, and it's done soon.
Aerobic air conditioners have been relying on a new level of energy efficiency, all-or-treathing, silent, low-level, low-noise, low-radio, windy and 18-decibel super-low silent, APP smart remote control, ECO energy-saving mode, which is protected from direct blowing.
Appearance: It feels good, it feels good, it's cool, it's cool.
It's new, it's fast, it's good, it's cheap, it's easy, it's generous, it's easy, it's easy, it's easy, it's a big brand. It'll be bought again next time.
This has to be a good compliment. After delivery, you get a post-sale call from Kyoutung, confirm that you get a call from the installer soon after delivery, make a good appointment, the master is on time, details are in place, shoes are on, blankets are laid and tools are put in place, details are given about the fee (high-altitude work, tubes), carefully installed, and carefully cleaned up the …
Appearance: a simple look, energy saving: saving points is good.
The air conditioner was selected for the first level of energy efficiency, for appearances, for static power and for rapid cooling, and for which families are satisfied.
It's still good, it's good for heat, it's good for color, it's got a lot of extras, and it's gonna be bought next time.
It's very fast, and the village can deliver it the next day, the third day, and it's cheap. Installers are very professional, air conditioners are very high, they're cool, they're fast.
Appearance: Designed very well. Cold heat: winter's enough with this air conditioner, silent: very quiet.
Appearances: simple-looking design, big brand, cool-heating effects: cooling works, heats are good, machines are good. Silent effects: small voice, quiet effects?
Cold heating effect: installation, delivery installation: installation in time and satisfactory!
The shopping was fun. First, at 12 a.m., there was a customer service, patient and patient. A few days after the purchase, the boy was very professional and helped me install a plug. He was very responsible. He didn't comment, because he was responsible, he wrote so many words. The air conditioning was very efficient and beautiful.
The goods are of good quality, the atmosphere is beautiful, the heat engine is less noise, the test engine is working well, and the capital logistics is the best, and delivery is fast.
Cold heating effects: cool heating effects: cool heat effects: very rapid cooling, very satisfactory silent effects: very quiet, very quiet running in a moment, very silent, and unable to hear sound. Energy saving: very energy-efficient eco mode only requires one time of multiple electricity.
The air conditioner was delivered in time and always liked to shop in Kyoto. It was quiet. There was no noise.
It's just installed, it's working well, it's a double 11, it's a lot cheaper than usual, it's a lot cheaper, it's a lot worth buying, it's a lot of money, it's a lot of money, and it's a lot of money. It's a day or two.
This chair buys air conditioners for this beautiful brand, and it's kind of hot.
Master's installation is fast, fast. It's not very loud, it's very nice.
The air conditioners are installed, the decomposition is satisfactory, the sound is very small, the cooling heat is very good.
The installation service is good, it's good quality, it's quiet, it's guaranteed quality, it's good.
Delivery and installation are on time, service is excellent, it's cool, it's cool!
Now it's beautiful, so the new home buys it again. One key is good for the country. The color is good for the family.
The air conditioner is very good for the second time, the master is very pleased with the installation, a very pleasant shopping, and the beautiful air conditioner is never disappointing when compared to the two different ones. It needs to be continued later.
The air conditioner quality bar, the cooling effect, the price, the usual support for the country, was very generous, the logistics were very fast, and it could be delivered the next day.
The air conditioner's always beautiful, relative strength, more affordable, and of good quality and guaranteed quality. The air conditioner comes in, looks up, looks up, looks good, and deserves a lot of praise, both in quality and after sale.
Appearance: very beautiful atmosphere can be salty, cold heat: 30 seconds cold, 60 seconds hot, comfortable, product characteristics: WIFl smart controls can be controlled at any time, simple and not complicated.
It's also a good service, it's easy to change, design a first-degree stick, quality bar drops, top class, quality, love with Kyoto. It's a good price, it's a good job, it's a good job, it's a good job, it's a good job, it's a good job, it's a good job, it's a good job, it's a good job, it's a good job, it's a good job, it's a good job, it's a good job, it's a good job, it's a good job, it's a goo…
Appearance: Simple and large, the whole being a bit more rounded up than the old machine. Product characteristics: new level I energy efficiency, more energy-efficient. Delivery installation: Kyoto service is good, logistics is fast, and the report comes in the afternoon, masters are professional.
It's very warm and powerful air conditioning, and it's very nice to look at it, and it's very nice, and it's very warm, and it's very cool, and it's very cool, and it's very hot, and it's very quiet, and it's very quiet, and it's energy-efficient, and it's energy-efficient and it's energy-efficient.
The air conditioner pattern is excellent, the key quality is excellent, the masters are well served, there is a vacuum, installed, and the door is filled with shoe-coupled service process specifications, absolutely satisfactory, with 10,000 praises.
The air conditioner is windy and cold. Yesterday, it's off, delivered today, pre-appointed the master, loaded that day. There's no charge, except for the 100-hour fee.
Air conditioners are powerful, they're home, there's no pictures. Just a simple description of the feedback from the family, and it's a very nice look: it's beautiful, it's atmosphere, it's beautiful, it's cool: it's a big 1.5, it's a big house, it's very high, it's cooler, it's quiet: it's almost soundless, the wind's still a little energy-efficient: I've chosen a section, it's more frequent.
Air conditioners are good, they're good for old offsets. Air conditioners are good. They're good. Appearances: nice, cool, heat: good, quiet, energy-efficient, energy-efficient, energy-efficient, product characteristics: they can be controlled remotely, they're more suitable for older people.
Buying electricity is mostly recommended for beauty, and the value of the money is good for public use. This time, buying three beautiful air-conditioning units is good for everyone, cooling, automatic, airproofing is good enough.
It's faster to install and disassemble, it's faster to contact me in advance, it's easier to look at the air conditioner, it's cool for five minutes, it's faster, it's too beautiful to trust this brand.
Appearance: Big wind, cold heat: Cold heat, first-level energy efficiency, silent effects: Very light product characteristics: face value, white 100 cents, choice of beauty to reset will not disappoint you, big wind design, installation masters are professional.
Air conditioners have always been beautiful, and this time they didn't hesitate to choose beauty. It's been a long time since the wind was so cool, it's so deep, it's so energy-efficient, it's really energy-efficient. It's so cool, it's hot. It's so fast. It's so cool. It's so quiet. It's so quiet.
It's said to be a new one, a new national sign for energy consumption, a beautiful brand that is trustworthy and warm. It's a nice look, and the family likes it. It's a great service.
The delivery and delivery are fast, the packing are good, the appointment is fast, it looks good, it's good, it's good when it's active, it's beautiful, and it'll be evaluated in a while?
Client service is good. Logistics is fast. First order, second one.
It's cheap, it's very nice to install it, it's very nice to look, it's very cool, and, uh, it's very quiet, it's very cheap, it's got no heart, it's always liked the old brand.
It's great, it's good, it's good, it's good, it's good, it's good.
It's fast, satisfactory, high-priced, quiet, upper-air, better price, believe the big brand believes it's just as good as ever!
The air conditioner, the product that you've always trusted, is very effective, very good, very low-energy, very patient and very quiet. Next time, buy it.
It's nice to have a good face, and it's a good fit for decorative style. Delivery and installation are timely, and two masters go to the house and install it in less than an hour.
The big brand is trustworthy, of good quality, and it's good to hear that it's a good service.
Air conditioners, big ones. Air conditioning, beauty picks. Electricity, to Kyoto. Power shops, to be sure, to be sure. By the way, it's highly recommended. Appearances, energy efficiency at a time, energy efficiency at a time, great brands, cows.
The air conditioning is cool and cool, the master's installed patient, timely and well served, the beautiful brand is secure, the shape of this is fashionable, and the Kyoto platform buys multi-year Quality Assurances on a preferential basis.
The air conditioner that Kyouta bought from his own account, the master's attitude, the service, the professional clothes, the details, the satisfaction. Thank you for the brand.
The air conditioner is installed today, the machine is starting soon, and the temperature will be up in a minute. Thank you very much, the installer, for calling every day from the appointment to the installation.
Power saving: energy efficiency is good, power is good, product is good: the design of the new number is very good, smart wireless is very easy to operate a beautiful beauty app, smart wireless is very easy, smartly controlled temperature!
The air conditioning is good, the wind vents are great. So is the look. The first level is energy efficient.
Last night, we got here today, the logistics went fast, the installation master came in, and the master was very careful.
Mom and Dad's room have one each. It's good. Master is very professional.
It's not strong enough for 10 years, and my dad says it's a new one, right in front of it. The price of the new air conditioner is a cool natural wind.
Yes, the next day the cargo arrives, fast, the heat is good, silent, energy-efficient, the personnel are very serviceful, and they come back when they need it.
Heating effects: high-frequency heat and Quick Reaction Bulls?
Mida, a new class of cool wind, a big 1.5-cool wall-heating hanger, a big wind vent, a small Gyeongdong smart-houser, has been picking up a new KFR-35GW/N8XHC1 air-conditioning delivery in time, installing master skills and a good attitude to buy a better air conditioner.
It's beautiful, simple, small, intelligent, especially satisfied. The installer is very fast. It's very careful, it's very fast, it's very fast, it's very well served.
Appearance: good looking, simple, generous, beautiful cold heat effect: just installed, tried heat production, fast heat production silent effect: barely any sound, silence can save energy, energy efficiency level 1 Product characteristics: 0.5 degrees adjusted Delivery installation: good delivery service, very professional installer
The air conditioner received it, the shape was beautiful, the heat was fast, the cargo installer came together, it was ready. Thank you, it was cold. Thank you, the warm installation manager, it was fast enough for a warm winter.
It worked very well. Just put it in place, put it in place, and it's a nice machine style.
A simple look, with excellent results, saves the comfort of the electrostatic voice from first-level energy savings and cheap prices.
Professionally, patiently, serviceful, fashionable! Satisfied, big brands, praises, very functional, awesome, 17363, good performance, easy use, no need to say, high-end atmosphere, beauty, big brands are trustworthy, they've got a piece of it, they've got a taste, they've got a taste, they've got the first home call, they've got it, they've got it fast, they've got it, they've got it, they've go…
Beautiful, big brands, trustworthy, very high value for money, very beautiful look, very energy-efficient new extremes, a lot of final beauty, a lot of great talent in the Kyoto logistics, and very professional masters.
The air conditioner was delivered to the United States. Yesterday's delivery came in early today, and there's a lot of money in the capital logistics. Five more air conditioners came in. The air conditioner was very good, and the temperature of the room was raised.
Air conditioners are of good quality, they operate quietly, primary energy is inefficient, goods are shipped and installed quickly and services are in place.
Look at the atmosphere, it's soft, it's very fast to start. It's very good. It's very smooth and it's done. It's beautiful.
The air conditioner is very good, it's very cool, it's very cool, it's very windy, it's very windy, it's very cool. It's very quiet. It's very responsible, it's not expensive, it's very nice, it's a logistics delivery, it's a phone call in advance, it's energy-efficient in the first degree, it's gonna be a lot easier.
It's very nice, it's very silvery. It was received yesterday, and the installer was installed very quickly. It's very professional. It's the most efficient.
The second beautiful air conditioner bought at home, which allows for remote switches, is easy to use.
The package is complete, the shape looks good, the cold heat is particularly good, the silent is very good, very good.
Very good, very good air conditioner, very good stuff!
Appearance: pretty, very gasy, very simple cold heat: very fast heat, cooling yet to be tested. Silent: Sound acceptable. Energy saving: not tested, energy efficiency in the new level should be very low. Delivery installation: Master is installed at the door, very well served.
Nice shape, cool heat. Nice voice, energy saving, power saving, one bullet to blow. Okay.
It's a very good logistics facility, installed at home, with no extra cost. It's a very good machine. It's cool. It's hot.
Appearances: round flow: cool heat: cool heat: it's still good, it's snowy today. Silent: silent, windy, energy-efficient, energy-efficient.
It's good, just like I thought, it's good, it's good, it's good, it's good, it's good, it's good, it's fast, it's good, it's good, it's good, it's good.
Delivery is fast, ahead of schedule, always with beautiful, greasy activity, always with beautiful, active, well served, fast.
The beautiful air conditioner looks very fashionable, first-level energy efficiency, quality assurance, trusting, installation of overall satisfaction, installation of a fast professional, no charge-free system, testing for heat-making, home water heaters for beauty, experience, next time considering whether to buy a beautiful product from a home in Salt City or Kyoto.
Air conditioners are energy-efficient at a level of 1.5, air conditioners are fine, delivery installation services are in place, cool heat is fast, no noise, easy to operate, air conditioners are self-cleaning, very satisfactory.
The air conditioner looks great. It's very nice. It's very nice to be in the air, and it's a good one-day delivery, and it's very nice to have a master and a deliveryer.
Air conditioners are so big that they can control remote APPs, they're more energy efficient, they're more expensive, they just need 2,100 plus in a double 11, and they're still beautiful.
Why is it beautiful? It's because it's a lot cheaper than that, it's a lot more powerful, it's a lot different, and it's a lot less expensive. It's a nice little home.
It's been a long time since I've seen you, waiting every day for a discount. Ha-ha-ha, finally waiting for the perfect price, 2240.
Appearance: Appearance: first-class, beautifully loved delivery installation: delivery speed, very careful installer cold effect: very good, very good silent effect: hardly any noise is very light, very light, and it can be airproof.
Cold warming effect: warm wind is good, skin looks: very beautiful, silent: very small sound, delivery installation: very fast delivery, very good installer!
Nice air conditioner is good, it's good, it's big, it's still good!
It's cheap, it's raw, it's fast, it's fast and it's worth buying!
Appearance: Salt sweet, beautiful atmosphere cold heat: 30 seconds cold, 60 seconds hot, good. Product feature: WIFI smart handles air conditioning at any time. Remote switch, juicy juice. All in all, highly recommended. Repurchase!
Air conditioners are running out of makeup, heat is very fast, energy efficiency in the new level of electricity is quite cost-effective, and there's brain cleaning.
It's a beautiful, mutated air conditioner, it's beautiful, it's cool, it's very cool, it's quiet and reliable, it's strong, it's energy-efficient, it's power-efficient, it's fully functional, it's very fast.
It's the brand that's always been recognized, and it's always a reassuring responsibility, and it's a serious installation for the master, and it's not easy, it's very satisfactory, it's very nice.
A one-time purchase of two air-conditioning units, very good-looking air-conditioning, and a very good-for-refrigeration experiment. The installer's service is good, the installer's detail is good, and it's good for friends around?
The air conditioner's pretty good, it's very fast, it's very carefully installed, it's got three air conditioners in one afternoon, and the condensed pipes are leaking to me.
It's a very professional, very hard-working, three in the afternoon, and the condensed pipes are leaking to me.
A pair of 11s of beautiful air conditioners, more than 20-day appointments for installation, as always, as well as a master of delivery who is professional, will be installed and billed as transparent as the website.
Appearance: It's nice, it's what I like to look like, cool heat: efficient, it's warm in a few seconds.
Good product! Good job! Good job! Good job! Good job! Nice look: good looks, nice! Cold heat: to be further explored!
A high-end air conditioner with rapid cooling, good heat production, great wind vents, good energy saving and power saving, low noise and fast logistics in Kyoto, and good service.
The key is to save electricity, time, hospitality, patience, praise, and use this brand, which is quite useful, of excellent quality, and family harmony, which means he's a good-looking designer, fine job, 13737. Prices don't have to be said. It's too much, it's a good function, it's a good price, it's a good offer, it's a good offer, it's a good offer, it's a good color, it's a good offer, it's …
It's set up, it's fast service, it's good air conditioner, it's fast logistics, it's three at a time.
The air conditioner arrived. The air conditioner was so powerful that it was delivered by courier yesterday morning. The air conditioner was very expensive and sent back a car. The air conditioner was very quiet, and the cooling heat was good.
Appearance: good looks, fluid, cold heat: quick start, no noise, silent effect: super-great delivery installation: very professional, very nice super-recommend, master says this air conditioner is enough for the product.
Appearance: very nice look, cool heat: very good, quiet, very quiet, energy-efficient, energy-efficient, product-specific, airproof, delivery-in-time, on time.
It's only perfect. It's recommended. It's nice. It's perfect. It's perfect. It's perfect. It's good. It's the same.
Appearance: it's beautiful, it's beautiful, it's modern. Cold heat: it's good for heat/cooling, it's good for you. Silent: it's good for me.
After the debugging, the heat is very good and the sound is very small, and expects to be used later!
Appearance: beautiful, upper atmosphere cool heat: cool heat, strong wind, very good voice: low sound, energy saving: first-degree energy efficiency, very low power, delivery installation: fast delivery, master's well installed, very satisfactory
The cooler works very well, it's very good, it's very good, it's very good, it's very good, it's very good, it's very elegant, it's soon installed, it's good sellers, it's fast logistics, it's good deliveryers, it's good sellers, it's good sellers, it's good quality, it's good again, it's good, it's good for real, it's good for real, it meets my shopping standards, 1083, it's not good quality, it…
It's a good product. It's a quiet one. It's a good service.
That's great. Nice air conditioner. Great 1.5. It's cool.
It's not as old as usual, it's very small, it's very hot and cool, especially the installed masters!
The delivery arrangements were timely. After the sale, the two-year air-pressure extension was delivered, the air-conditioning look was so beautiful, the cooling heat was so good.
Appearances: New Tide Fashion, popularly preferred white! Cold heat effects: cooler heat effects, 15-18 flat 1.5 pairs more obvious! Silent effects: largely negligible during the day, sleep is quiet at night such as static or sleep mode! Energy saving: energy efficiency at the new level, energy efficiency must be better! Product characteristics: Always trusting in beautiful delivery installation:…
It's easy to use, it's beautiful, it's good to install the master's responsibility, it's quiet, it's cool, it's cool, it's cool, it's nice, it's beautiful, it's energy-efficient, it's energy-intensive.
Appearance: round looks good, white looks good Cold heat effects: yes... Silent effects: ultra-silent... Energy saving: new level I energy efficiency, super-saving... Product characteristics: extra humidisation Delivery installation: Master in door installation, very good service attitude?
It's beautiful! It's cool! It's cool! It's cool!
Recovery, delivery, installation, Kyoto speed, quality, service. Changed an air conditioner for Dad. Double 11 activity is still very strong.
Appearance: The silver suit is cool. Cold heat effect: very soon, the room is completely adequate.
The day the delivery arrives, the day after the installation of the master's active phone contact time, the perfect installation service is to be commended for not knowing the heat-refrigerating effects of his absence from home air conditioning.
AC: Air conditioner received. It looks like it's high, it's high-speed, it's very professional, it's very well branded, it's very warm.
Family likes it, it's simple, kids do it, it's good, it's good, it's good, it's good, it's good, it's good, it's good, it's good, it's good, it's good, it's good, it's good, it's good, it's good, it's good, it's good.
Colors like, simple, high-end atmospheres that look comfortable, have a great feeling of beauty, have a great attitude, have a good attitude, are cheap, have a long look, have a good look, have a good look, have a good overall appearance, have no broken packaging when you get it, have plenty of space, have 103948, 823625, have a good face value, are cute, have a good material, have a good taste i…
It's nice, it's beautiful, it's very responsible, it's not expensive, it's good air conditioning, it's warm in a few minutes.
It's still very efficient in Kyoto. Workers make arrangements in advance. Install them at their own request and inform them of the cost. The service is good. Save time and save money.
Appearance: nice look, cool heat: hot and fast (refrigerated unopened) Delivery installation: fast delivery, carefully installed
It's too cold to use heat. It's cold to sleep at night. It's silent. It's beautiful.
Appearance: clean, atmospheric, cold heat: very soon, two minutes.
The air conditioner looks good, the cooling works, the noise is low. The decorator is very careful and well-meaning.
Appearance: Salt can be sweetly designed atmosphere Cold: 30 seconds cold, 60 seconds hot
It's beautiful, it's beautiful, it's beautiful, and it's like it at first sight. It's cool, it's cool. It's working. It's quiet, it's quiet, it's quiet.
It's a very generous offer to buy the new items. The next day, Kyoto Express. The masters of the delivery are very well-meaning, helping to move them up. The brand of the beauty is trustworthy.
The air conditioning is good, it's good. I like the remote control, and it's cute. The most important thing is that it's good, that my family's in a special situation, and the two masters are here in the morning for half a day. The tools are full and professional, and they're flat, and they're all on their own mats.
The air conditioner in the house suddenly broke, decided to go to a single beauty, a brand that trusted beauty, did not let me down. The delivery was quick, the installer was strong, the installation was not delayed in the rain. Good.
Appearance: nice look, cool heat: fast heat, silent: very good. Energy saving: energy efficiency 1
Appearance: Design is very good, style is also my type. Cold heat: nice warmer when you open the room. Silent: not much. Energy saving: Not yet.
Air conditioning received, excellent quality. It's a very good product. A very good product. A very good look: a very good look.
It's the right size, but it's not working, but it looks so big, it's so good, it's so good, it's so good, it's so easy, it's so easy to operate, it's good, it's good, it's good, it's good, it's good, it's good, it's good, it's good, it's good, it's good, it's good, it's good, it's good, it's good, it's good, it's good, it's good, it's good, it's good, it's good.
A nice air conditioner, it's working for five minutes, and it's gonna take half an hour to get the room warm because of your room furniture and the wall cold, and it's not possible to get the wall cold at once. A little patience, folks. Soon it's going to be nice. Powerful, invisible screens. Even the eco night mode. You can press the eco when you're sleeping.
It's a good machine. It's very efficient. It's hot, silent, comfortable.
The heat is good, it's fast. The remote control is available on the Internet. The installer is very helpful and came in that day.
Appearance: beautifully beautiful, cold warmer: very rapid heat, silent: very small sound, energy-saving: energy-efficient, energy-efficient, environmentally friendly.
The quality of the service is very high, it's been installed for over an hour, and it's very nice. It's hot, quiet, and it's not noise. It's all good. Anyway, it's worth it.
It's very generous, it's energy-efficient, it's mostly heat-making, it's cool to watch, it's quiet, it's windy, it's loud, it's faster to deliver, it's good to install.
It's a reasonable internal structure, it's fully functional, it's a good color for comparison, it's good for presentation, it's good for a warrant card, it's good for service, it looks very air, it's a half-hour call, it's really good for me, it's a beautiful product, it's easy for people, it's good for money, it's good for money, it's good for money, it's good for money, it's good for the whole …
I'm sure that Kyouta will be as good as you are, and that's a good color, and that's 72,522, double 11, with a lot of discounts, 107,54, large volume, full functionality, super-sounding. Senior old man buys, likes, generally nice, delivers fast, serves well, buys in a shaky mood, buys quality guaranteed, 86,3862, this is a very beautiful, handsome, well-run, high-priced, 1375, and I'm just fine.
It's good, it's good, it's good, it's good, it's good, it's good, it's good, it's good, it's good, it's good.
Appearance: White, clean, cool, warm: very good, very high test, silent: not very loud, not bad. Energy saving: new level 1 energy efficiency.
The house air conditioning, fans, and so forth are beautiful. The price of beauty is very high. A friend was recommended the other day to buy two windcools. The air conditioner was bought by relatives. The store was just refurbished. Delivery was quick.
New items just listed in September 2021, energy efficiency at the primary level, activity-based purchases, low prices, especially installation masters, who are well-meaning, professional and passionate.
It's the right size, it's the fastest way for the old man to deliver the goods, it matches my style, it's very smart, it's easy to operate, it's good, it's good, it's good, it's good, it's good, it's good, it's good, it's good for the new family, it's good for the family, it's good for the quality, it's perfect for the description of the seller, it's too late to open the boxes, it's high-end atmo…
That's good. The installer is very responsible, very skilled!
I see only beautiful air conditioners, and I put all the rooms in the house, and the first look of the air conditioner is high-end, and the second thing is that the cool heat is bought for the cooling effect of the beautiful air conditioner, and the first thing is that it's very silent, it's barely listening to the sound of the outside machine, and the old man sleeps at night without any noise.
The installer is very responsible, very careful, very well installed. After the installation, he cleans up the toilet, has a very nice shopping, buys air conditioners, and he's a beauty picker!
Quick delivery is fast, customer service is good, personnel are responsible for the installation, three are successfully installed, and the air conditioner is reliable!
It's fast, it's good, it's good, it's good, it's good, it's good, it's good, it's good, it's good, it's good, it's good, it's good, it's good, it's good, it's good, it's good, it's good, it's good, it's good, it's good, it's good, it's good, it's good, it's good, it's good, it's good.
It's cheap, it's of unexpected quality, it's beautiful, it's beautiful, it's beautiful, it's very hot, it's very fast, it's very quiet, it's not noise, it's very low power consumption, it's very windy, it's far away, it's very fast, it's very timely, it's very professional, it's very satisfactory, it's beautiful air conditioner, it's good, it's worth having it, it's recommended.
The brand's still more acceptable. It's a double guarantee. It's a first-level energy charge.
Two air conditioners, bought the day before yesterday, installed today, installed with great skill, good people, good practice, five stars hand-on!
The air conditioners at home are beautiful, they've been of good quality, and I hope they don't let me down this time.
The two-to-one price is very favourable, and there is a small problem with the installation, but it's good that it's solved properly. It's a good attitude on the part of the manager. The air conditioner is generally satisfactory, and it's a good look, and it's cool.
The quality of the product is good, it's always good to use it. It's a great service, enthusiasm, technology, and it's good. Answer all questions in a timely manner. Explain the rules. Give the installrs a great compliment.
Thanks to the master's careful installation, the price of this beautiful air conditioner is very high, the price of arrival after the event is very good.
The air conditioners are really beautiful. They used xx brands in the family. They've been chosen for a long time because the kids say they're first-line brands. They're really good today. They're all very happy.
It's a big show. It's a great brand. It looks great. It's very professional, it's very hard to install in the dark, and it's worth it.
That's good. Quality is good, it's beautiful. It's good.
It's a very good service. It's very fast. It's very satisfactory. It's very cool.
It's a good style, and I think it's a very satisfactory model. Logistics is fast, it's easy to operate, it's good overall, it's patient shopkeepers! It's timely, it's 860, it's good to see the atmosphere, it's hard to deliver, it's fast logistics, mom and dad love it, 74387, it's a big platform, it's trustable, it's easy to operate, it's very satisfactory, it's a good look, it's good friends, it'…
It's a nice new one. It's a good one. It's a fast delivery.
As soon as I received it, the Master contacted me, and I was installed this afternoon.
Small noises, nice looks, recommend friends, after-sales service is perfect, received nothing, received nothing, contacted Haile's post-sale installation service, this is really good, I like it, it's good, it's good quality, it's good, color looks comfortable, style looks nice, it's nice, it's nice, it's nice, it's good, it's good, it's good, it's good, it's good, it's good, it's good, it's good,…
The air conditioner is beautiful! It's very popular! It's very good!
The logistics is fast and good, the delivery is small, the noise is small, it's not disturbing life. I want to give 10 stars a good credit. It's wonderful. It's a good brand. It's a good purchase. It's a new fashion. It's a perfect size. It's a professional dress. I don't know.
It's a beautiful smoke machine, a beautiful electromagnetic gas stove, a beautiful refrigerator, a beautiful washing machine, a beautiful air conditioner, and a basically beautiful home appliances.
Delivery installation: very fast. Product characteristics: smartphone remote control.
It's a good fit for small spaces, energy-efficient electricity, and it's got to be evaluated by five stars, and it's a good service, it's good quality, it's really good, it's like the picture, it's good, it's good service, it's much better than you think, it's happy, it's very colorful, it's really big, it's really great, it's good, it's good, it's good, it's good for me, it's good for me, it's g…
This beautiful air conditioner product is very stable in quality, very elegant in appearance, very easy to understand, very functional, very silent, very fast in logistics, very professional, very satisfied, five stars.
It's very simple, it's very personal, it's very good, it's good quality, it looks good, it looks good, it looks good, it looks good, it's very high quality, it's very responsible, it's very responsible, it's very good, it's very good, it's very good, it's very good, it's very good, it's very good, it's good, it's good, it's good, it's good, it's good, it's good, it's good, it's good, it's good, i…
The delivery is fast, the delivery is fast, the installation manager is very responsible, it's fast packed and the test works well.
It's nice to see the wind coming out of the wind, and it's nice not to feel the wind blowing. First-class products are less energy-efficient, and they run less quiet noise. They look beautifully white. The beauty of the house, it has to be said, is very useful, making the air conditioning function extremely efficient, faster, and easier to control and model.
The air conditioner's ready, it's cool, it's beautiful, it's a couple of models, it's good to sell it. It's good to install it.
The air conditioners are designed, they look great, they're super hot, they have no pressure on a 1.5-m2 house, they're open, they're cool, they're quiet, they're good, they're not noisy at night. They're right. They're beautiful.
The distribution is fast and the quality looks good.
Appearance: A simple atmosphere, with nothing to pick from. Cold heat: hot wind comes fast, too cold for a cold wind test. Silent: no noise, no satisfaction.
Yes, the air conditioners are silent, the compressors are silent. The installers are professional, and the charges are reasonable. The master is patient. I hope they'll work later.
Appearances: special beauty, cooling effects: quick and easy energy saving: Energy efficiency in the first level, energy efficiency in the first level, good product quality, delivery: excellent teacher service, shoe holsters!
Packaging is very careful, it's tight, it's not damaged, it's not damaged, it saves time to free your hands, it's style: it's good, it fits, it's satisfactory, it's good, it's good, it's still good, it's good, it's good, it's good, it's good, it's good, it's good, it's good, it's good, it's good, it's good, it's good, it's good.
Friends strongly recommend beautiful air conditioners, sound is good. They buy two of them while they're active, they're high-value, they're good in logistics, they're very responsible for installing them, they've got copper tubes, and they've got over 1,200 installed.
It's very warm. It's very nice. It's for the old folks.
Looking at the evaluations, as they say, looking forward to their use, looking at the quality, appearances, color matching, no pressure, size of household, high-end atmosphere, completely above expectations, very carefully packaged, next time, friends buy, birthday presents for big hoofs, pretty good, atmosphere tops, space is still good enough to meet the daily needs of the family, and post-sale…
It's not so bad. It's a double 11. It's installed today. It's a call. It's a call.
Appearance: It looked good, and it was good looking to see how it looked, to make sure that the cooling effect was: the warmth felt fast and the temperature was high, the silent effect: the sound was not too big, it was acceptable.
The delivery speed is real, it's super fast, the front leg arrives, the back foot is installed, the installer is patient enough to explain, communicate with me how to install, the installation is satisfactory, and the choice of their home is needed later.
It's a good product, a good service, a very careful installer. The whole installation process is very well put in place. It's a very good look. It's a very good trial. It's a very small voice, energy efficiency and conservation.
It's beautiful for air conditioners, it's beautiful for air conditioners, it's beautiful for their appearance, it's very cool, it's quiet and reliable, it's energy-efficient, it's fully functional, it's fast for delivery.
Yes, it's big enough to be quiet and barely sound, and it's easy to use, nice and easy, and my grandfather likes it, very smart, very happy, thanks to Master, very hard work, 10854, easier and more practical service, super-celebrity, the right size, almost silent start-up calls to Mom's satisfaction.
The arrival was two days faster than expected, the installation of the appointment was easy, the heat was tested after installation, the temperature was fast, the cooling was not attempted because of the cold, the beauty of the beauty had more APP functions than remote control, and it was easy to control it remotely.
Appearance: light fashion, nice! Cold heat: velocity of heat, silent: good silence, quiet. Energy saving: saves power.
Friends strongly recommend that the aftercare installation service is in place. The air conditioner is beautiful, it has a variety of functions, and the cool wind arc is very sweetly designed.
The air conditioner is very good, it's very good, it's very well installed, it's very professional, it's raining, it's really hard. Give the installer a compliment. It's very fast.
It's very good. It's very good. It's very good to be silent.
It's a habit to buy things first, to buy beautiful air conditioning this time.
Appearance: high-profile, beautiful, cold-heating effect: the cooling and warming room is fast, and the warming room is warm.
The air conditioner is already in use, and it can be tied to the phone app, and it can handle the air conditioner switch and temperature regulation. It's very convenient. The air conditioner's wind is warm, it's not loud at night, it doesn't affect sleep. Very good.
The air conditioner looks good, and I'm sure it's a beautiful brand, a better distribution, a more robust installation, a very good installation, a great satisfaction, continued support for the beauty, support for Kyoto, and a boom in business.
The air conditioner works well, it looks pretty good, and it's a good price. The master has been carefully installed, well regulated, and cleans it up, so you can live with the air conditioner.
Air conditioners look good in the atmosphere, heat is good! No noise, no noise, easy operation, smartness.
The air conditioners at home are beautifully purchased, and the air conditioners are really good, especially when they're sold, and they were installed on the day the delivery was delivered.
Personally, the price is very high, it's bought for six months, it's really good, it's good, it's good, it's good, it's good, it's very good, it's very good, it's a good shop, it's good quality, it's good, it's good, it's good, it's good, it's good, it's good, it's easy for parents, it's good, it's good, it's good, it's good, it's good, it's good, it's good, it's good.
The overall air conditioner is good, it's easy to operate, the machine is 0.5 degrees hot, the master's enthusiasm, the details are in place, everything's clear.
It's great. It's good. It's good. It's good. It's good. It's good. It's good.
It's very nice, it's beautiful, it's nice and simple, it's modest, it's better than what my family bought five years ago, it's good enough for a baby, it's always better used, it's good for the atmosphere, it's good for the customers, it's good for the whole series, it's cheap for the color, it's cheap for the price, it's easy for the money, it's easy for the operation, it's long for the warranty…
The old one, it's very fast, the first day it's dismantled, the day it's delivered today, the master is very professional and the cost of installation is clear in advance. The big brand is trustworthy. The air conditioning heat is working well.
It's a very nice shopping event, used by the Beijing family, used by the county house. It's a beautiful one. It's a very good price. It's a good post-sale service. It's very fast, and it's a very good logistics project. It's very good for the baby. It's good for the baby.
Satisfied, well-qualified, well-dressed, well-dressed, well-attended, well-attended, well-attended, lighted grey background in the kitchen, clean atmosphere, branded, trusted, very human, too fast for logistics, especially nice, very kind for the kitchen, really good-looking, super-good-looking, well-attended, well-attended, well-attended, well-attended, well-attended, well-attended, well-attende…
Appearance: beautiful, high assembly quality. Cold heating: cool heat, first-level energy efficiency, very low power. Silent: quieter. Winds are more comfortable. Delivery installation: Master's services are good, and he's got a hanger.
Delivery, door-to-door installation, master's service, home-to-home parents, home-to-door convenience, home-to-door air conditioning, high price?
It's less expensive than the previous one, it's more expensive, it's more valuable, it's more expensive, it's more expensive, it's more expensive, it's more intelligent, it's a beautiful product, it's like, it's very good, it's very useful, it's very good quality, it's very qualitative, it's satisfactory, it's reasonable, it's more functional, it's a guaranteed service when it's sold, it's a high…
Transport is easy, it's good, it's good quality, it's brandy, it's good service, it's good, it's good, it's good, it's good, it's good, it's good, it's good, it's good, it's good, it's good, it's good, it's good, it's good, it's good, it's good, it's good, it's good, it's good.
The first level of energy efficiency isn't really blowing.
Appearance: good look, cool heat: a good preliminary test of the effects was taken on the night of the 10th, the day of arrival at the day of the 11th, the installation was completed very quickly.
The price of air conditioners is high, the goods are bought and delivered to the house by the Kyoutung, the outer packaging is intact, the goods are installed via a public appointment, and it's only possible to press the confirmation key and install a phone call to confirm the information. The appointment will be made the other night to confirm the time of installation, and it feels like it's ver…
Delivery installation: installer is serious, phone contact is confirmed before and after installation Appearance: air conditioning looks good, buys better than a few years ago Energy saving: primary energy is less expensive
The air conditioners look good, and the house always uses beautiful air conditioners, logistics and installation very quickly.
It's a big brand. It's good. It's hot.
It'll be here soon. It'll be good to see. The atmosphere is set up.
Appearance: The round looks good, the wall looks good, cool, cool, cool, cool, cool.
Appearance: It looks good and meets its own requirements Cold heat effects: Cold wind has been tried so far, it feels good silent effects: running basic silence, comfortable, quiet power saving: primary energy efficiency for electricity in the province. Delivery installation: delivery installation is fast.
It's a good style, and I'd like to thank you all for the good stuff you've got from the Tokyo Homemade Shop. It's very nice. It's nice. It's nice to have the machine. It's so fast. It's good to have the product packaged. It's good to have the quality of the Chinese. It's good to have the atmosphere, it's good to have the technology, it's good to have it.
The air conditioners are beautiful, the screens are radiant, the lights go out, the heat is fast, the beauty is trustworthy, the cell phones are operational, very economical, and the logistics are fast.
Both quality and style are good, really nice, really nice, really smart, easy to handle, things are as good as they used to be, good quality, sellers wrapping up very carefully, not broken, and very well designed. They're very good in use, 73234567, air fashion, beauty, top class, good quality, whole look, atmosphere, really nice. Fast delivery, every day, delivery, door, door, door, door, door, …
Thermal effect: bar, cooling effect: bar, look: beautiful look, summary: it's very recommendable.
It took a few days to evaluate it. It's nice. It's convenient. It's a very nice product. It's very nice. It's very nice. It's fine. It's a lot of brands.
It's beautiful, it's cool, it's hot, it's soft, the wind is soft, it's worth it. It's brandy, it's extremely efficient, it's delivered in the morning, it's installed in the afternoon.
Very nice, very nice looking, very new atmosphere, after a good year, buying this air conditioner because it believes in beauty, as an air conditioner manufacturer, but it's still in the first row, and it's cheap, and I hope the parameters are still good enough for me to spend a warm winter.
The delivery is fast, it's fast, it's very early, it's very patient, it's very qualitative, it's very heavy, it's fast, it's fast, it's fast, it's so powerful, the new house is still being renovated, it's still up, it's 100,09,09,9816, the son is always bragging, he's having fun, he's very well served, he's very functional, he's very simple, he's very colorful, he's very good at his wife, he's ve…
The details are in place, the quality is not good, the expectations are long, the arrival is fast, the prices are right, the prices are good, all the styles of the fittings are right. It's good.
It's beautiful. It's very windy. It's very nice.
A little rubbing with a rag would be very clean, very classy, more convenient, more fashionable and timely. Very nice, very fast delivery, very high quality. I especially liked it. My little sister introduced it, very big, very good quality, too high quality, and the quality of the baby was much more like a diamond.
It's cute in shape, it's small noise, and it's very fast. It's nice.
The master helps them set up, they're fine, they're simple and well designed, they're good at quality, logistics, services, 666, they're good at view, they're good at size, they're just like the mall, they're beautiful, they're pretty at the top of the atmosphere, they're happy at the moment, they're happy at the moment, they'll be evaluated at the end of the period?
I'm more inclined to fly and sell, not take too much time, very good sellers, very passionate, the most important thing is that things are good, bought a week, very nice, 28376, 87777, reasonable fee, long warranty, long period of attention, a series of good quality, beautiful quality, given to Dad, no problems for a while, timely delivery, early contact, good, good stuff, 98673810.
The installation master was very patient, very patient, very professional, the air conditioner took a few days to evaluate, the heat was very good, the face value was online, the room was set up for the daughter, and the daughter was satisfied.
It's installed, it's beautiful, it's fine, it's beautiful, it's beautiful, it's atmosphere, it's patient, it's very serviceful, it's very satisfying!
Air-conditioning atmosphere beauty, smart power loss, it's nice, it's very practical, it's very efficient, it's good, it's good, it's good, it's good, it's good, it's good, it's good, it's good, it's good, it's good.
Appearance: beautiful looks, remote controls are much simpler than previous traditions, and Wi-Fi connects air conditioners to mobile phones is very convenient, cooling effects: the first time in the house was a gold air conditioner, the first time it changed, the cooling effect was no worse than the gold, considering the other ones.
It's perfect, it's good in shape, it's good in quality, it's good in service, it's good in quality, it's good in service, it's good in quality, it's good in color, it's very comfortable, it's done, it's good in paper boxes, it's good in quality, it's good in quality, it's good in quality, it's beautiful, it's great in synchronisation, it's good in service, it's good in service.
Installation is easy and fast, master is professional, appointment is on time, appearance: fashion design style cold heat effects: fast, silent effects: basically no sound, energy saving: primary energy saving
The best thing to do is to install the master's patience, explain the various functions of the product, give the installer a little praise. There's nothing wrong with the machine itself. It's nice to look nice and warm. It's nice to save energy.
It's a beautiful new air conditioner. It's super windy. It's cold. It's super windy.
Appearance: Very fashionable. Very good. Cold heat: very good, very fast.
I've got a lot of good new stuff, a lot of discounts, a lot of logistics, a lot of credit for the brand, a lot of service for the people, a lot of hospitality, and a lot of buybacks next time!
It's nice to look at the atmosphere, and it's early winter heat. It's quiet and no noise.
It worked well, no noise, it's a long time ago, it's a good quality, it's a good job, it's a good product, it's a good product, it's a good product, it's a long time ago, it's old people and kids, it's good with color, it's good with price, it's good with NICE, it's good with gas, it's good with color, it's good with color, I love it, it's good with other machines, 100017659564, it's good with qu…
Appearance: upper atmospheric level Cold heat: good heat production, fast. Silent: good, no sound. Energy saving: energy efficiency level 1 Delivery installation: fast, rest assured.
It's very patient, it's very timely, it looks good, it's very elegant and cool, it's very technical, it's very expensive, it's worth commending you, it's more useful than what you've bought, it's very professional, it's very professional, it's good to come back, it's good, it's good, it's good, it's good, it's good, it's good, it's good, it's good, it's good, it's good, it's good, it's good, it's…
Appearance: Fashioned, cooler, cooler, good, silent: very quiet.
Two new tenants. Delivery will be a convenient appointment. Big brand, nice look, cool, quiet, nice shopping.
Air conditioners are good for beauty. They're good for beauty. They're white, they're better for patience. They're good for cooling, they're energy-efficient, they're very energy-efficient, they're quiet and comfortable, they're cold, they're perfect for heat, and they don't worry about old people and children.
It's a beautiful product that's always been used in the family. It's got a good brand quality. It's a good delivery. It's a good look.
The air conditioners are hot in winter, they're not used for cooling, they're still silent, they're energy-consuming, they're beautiful, they're very fast, they're very professional, they're very service-friendly.
The delivery boys are nice, easy, practical, high-priced, and it feels so good. Anyway, it's good, it's good, it's good, it's good, it's good, it's good, it's good, it's good, it's fast, it's good, it's good, it's good, it's good, it's good, it's good, it's good, it's good, it's good, it's good, it's good.
Quality assurance, cool heat: Not bad.
It's nice, it's good, it's good, it's good, it's good, it's good, it's good, it's good, it's very good, it's very efficient, it's really good, it's good, it's good, it's low, it's good, it's good, it's good, it's good, it's good, it's good, it's good, it's good, it's good, it's good.
The air conditioner arrives today, opens the packaging, it looks so beautifully designed, the manufacturing process and the production materials are very strong, energy-efficient compressors are very cool, it's very far away, very good!
List one, follow-up vendors contact us in time to set up the installation service and provide a personal phone number to facilitate our timely follow-up.
I'll be in touch when the air conditioner gets back. It's fast. It's satisfactory. The air conditioner looks good.
It's got to be Kyoutung, a very good shopkeeper, a very good pre-telephone appointment, a good idea, a great sense of participation in yesterday's robbery, a big brand worth trusting, a nice brand, a nice color, just in the house, a long time, a nice home, functional, good-quality logistics, a nice seller's attention, warm, high-value, clean, cool: it's nice to have it in demand, a good delivery …
The delivery is fast, the next day it's set up, the master is professional, the installation works great! The air conditioner looks great, the wind cools great!
Power saving: First level is very energy-efficient. Delivery installation: rapid delivery, dismantling, delivery, and pre-installation contact, and our local air conditioner service is good after sale, and we are tired of approving the time at the door once and for every time, and the master is quick and well prepared.
It's a big brand, it's good quality, it's good quality, it's good quality, it's good, it's good air conditioner, it's very fast, it's very expensive, it's very cost-effective.
Purchased during the event, looking fashionable, looking good for today's aesthetics, looking good, looking good, looking good, packaged, valued, first of all, supporting sellers, very good babies, very good delivery, very good services, very good design, easy operation, good quality of service.
It's very good to connect to smart stereos. ** The elves can connect and control 2500 on the phone can buy this good air conditioner at the same price as years.
Appearance: a good one. Cold heat: strong. Silent: quiet. Energy saving: point saving.
The air conditioners are good, the installers are serious, they're nice, they like them.
Appearance: beautiful, cool, cool, cool, quiet, energy-efficient, power-efficient.
The whole process is satisfactory. So, when you get to the place, the service is done quickly (excellently good), and the feedback is particularly timely.
It's a good place to go online. The next day, I'm going to go on refueling. It's easy to do, and I'm going to be patient, and I'm going to continue to support and focus on you. It's a good point. It's a good thing. It's a good idea. It's nice to be cute, it's hot, it's easy. It's a good thing.
The delivery man and the delivery man are on schedule. It's amazing. It's nice to install them.
It's a great brand, and it's trusted. It's a bit more pro-people than the Grigg price. It's a bar. It's a fast delivery, and it's very serious. Give it a big compliment.
The air conditioner is good, the builder is good, it's good, it's good, it's good, it's good.
It's very careful, serious, very passionate and very serviceful.
It's easy to use, it's good, it's fast, it's very fast, it's nice, it's great, it's good, it's good, it's good, it's good for the whole family to love it, it's good for you, it's good for you, it's good for you, it's good for you, it's good for you, it's good for you, it's good for you, it's good for you, it's good for you, it's good for you, it's good for you, it's good for you, it's good for yo…
The delivery is timely, has no flaws, has a good face, looks great, has a good attitude to after-sales, has a lot of merit, is patient, and the wife is quick. It's particularly effective, ready to use it, has excellent qualities, perfect details, it's worth buying, it's much more durable than all those bad brands, it's nice to have a wife, it's nice to serve, it's not loud.
It's a very good experience, first it's a very good purchase, and it's a very quick delivery, and it's a good attitude.
The heat is good, cool, and there's a couple of rooms ready for beauty?
It's very good. It's very good. It's very good. It's very stylish. It's very cool. It's very cool.
Thank you very much for installing it!
It's amazing, it's simple, it's easy, it's easy, it's color-free, it's good, it's fast, it's reliable, it's color-resistant, it's super favorite, it's so convenient, it's nice, it's expensive, it's nice to look at it, it's beautiful, it's nice to look at it. It's expensive, it's small, it's very patient, it's very patient next time, it's so famous, it's so big, it's so hard to think about it, hal…
It's a nice look, fashion, and it's a soft wind, and it's all right to blow the bed, right and left, and a soft wind, and it's great.
A good air conditioner, a big air conditioner brand, is very reliable in quality and after sale. Air conditioners are very good. They're very cool. They're quiet. They're strong enough to send the wind.
It's a very beautiful air conditioner. It's a great fit for a big fit. It's a long way from the wind. It's good to have a house with a full heat control.
It's very satisfactory, it's very good five points, it's very high value, it's very fast, it's very well installed, it's very good price, it's very good, it's very good, it's very good, it's very good, it's very good, it's very good, it's very good, it's very good, it's very good, it's very good, it's very good, it's very good, it's very high-end, it's very warm, it's very high-end, it's very hot…
It's beautiful, it's good quality, it's good wind.
It's pretty cool when you buy it, you think it's just the same, you consult the live room, you buy the new one, you look good, you have a first-degree efficiency, you have an appointment installed, you have a teacher's contact installed in a timely fashion, and it's not started, because it's in the new house and it's used for the review.
The air conditioner looks good, it's a big one, it's a comfortable wind, it's just for heating, it's working, it's all warmed up, and it's quiet at night. It's good.
The air conditioner has been installed, the quality of the product is good, the manager's attitude is in the process of being remodeled, the functionality will be evaluated later, and a performance will be performed by the installation manager.
The wind is good. The key is long-range app control. It can be used to penetrate formaldehyde.
The price of the event was very generous, the family was present at the installation yesterday, and the details were very clear, and it's perfect for a small family like us, with the right size, really good rating, good value, good value for money. It was sent yesterday, today, the first day, the next day, and it's a compliment. Such vendors, they're rarely rated well on the Internet, they're fas…
Heating was very good, very fast, and the previous deliveryer was very good, very serious, and told Kyouta that every step of it was very strict, and that the details were very well put in place today. Help the installer was very professional. Help installation and calibration. Trusted in beauty, thanks to the merchants for their appearance: excellent cool heat: very cool cool, very fast heat tre…
Aerobic air conditioners are beautifully designed, cooling heat is very good, no noise, very energy-efficient, with little power coming down all night.
It's beautiful, it's nice, it's nice, it's beautiful, it's beautiful, it's beautiful, it's beautiful, it's beautiful, it's beautiful, it's beautiful, it's all satisfactory, it's installed, it's good, it's good, it's good, it's good, it's good, it's good, it's good, it's good, it's good, it's good, it's good, it's good, it's good, it's good, it's good, it's good, it's good, it's good, it's good, i…
It's a beautiful air-conditioning fashion atmosphere, it's a little far away, it's a simple way to prevent the first level of energy from blowing, it's very efficient to save the heat from cooling, it's not very loud in the studio, it's very satisfactory to bring in the capital.
A very good shopping experience, very good things, very good in terms of the overall performance of the product, new fashions, the family's open every day, every commodity in Kyoto is worth a lot of money, and it's a very good package, and it's a very good quality, a very passionate seller, a very good service, it's bought for two kids, and it's a very large amount of air, and it's a compliment. …
It's so convenient to have the air conditioner in the morning and hope that it's also a barber suit. Kyouta is the speed, it's done by the year before, and it's gonna be cold this year.
The installer is very professional. There's no charge. He's got an appointment.
It's great, it's beautiful, it's not good quality, it's very carefully packaged, it's a fine piece of art, it's a perfect size, it's good for my family, it's good, especially in detail, it's good service, it's fast transport, it's great, it's not gonna be evaluated at all, it's a little gift, 12976, it's not in space, it's worth it, it's fast delivery, it's a very serious builder, it's very high-…
It's what I need, it's a good service, it's a good service, it's a good recommendation for purchase, it's a very fast logistics, it's a very fast-forward, it's a very good look, it's a good look, it's a good look, it's a good look, it's a good look, it's a good look, it's a good look, it's a good look, it's a good wrap, it's not closed, it's a second time in the store, it's a very good house, it'…
It's clean and clean. It's cool, it's cool, it's low, it's low, it's energy efficient, it's energy-efficient.
It's great, it's great, it's great, it's great, it's good, it's good, it's good, it's good, it's good, it's good, it's good, it's good, it's good, it's good, it's good, it's good, it's good, it's good, it's good, it's good, it's good, it's good, it's good, it's good, it's good, it's good, it's good, it's good, it's good, it's good.
Delivery installation: Air conditioners purchased for home, good looks, cheap goods, most importantly, very good post-sales service for the masters, patient guidance, very fast door-to-door installation, which deserves some praise.
No matter what weather, logistics is fast, no hesitation, good service, very good attitude, very quiet actually used, really good quality, really good value for money, very enjoyable design, simple, large capacity, 16364, very NICE, really good, better price than expected, no disappointment, baby color atmosphere, average family use is completely unproblematic, most serviceful, really first class…
Cold heating effects: good cooling, silent effects: super-silent, energy-efficient, energy-efficient, new-level energy efficiency, product characteristics: high value for money
I'm very satisfied with all aspects of Kyoutung, and I'm very good at getting a home with an entry level. It's nice to celebrate, and the installer's hot, hot, very fashionable, and the whole machine is solid! Next time, the seller's service is good.
As usual, it's good as always, and the delivery will be in the next day. The next day, the delivery will be good, good, good, the interior is good, the price is good, the five stars are good, especially satisfied with the shopping experience, the installation is good, it's good, it's good, it's good quality, it's fast, it's good, it's good, it's good, it's good, it's good.
The air conditioners are beautiful brands, they're good quality, they're good after the test, they're loaded on the day the air conditioners are put in, they're well installed, they're professional, they're good?
Oh, the service attitude is perfect, it's not loud, it's completely acceptable, it's first purchase, it's late quality is still to be examined, it's looking good, it's beautiful, it's selling a variety of stores, it's really good, it's gonna come here regularly, it's worth, it's comfortable, it's loaded, it's good, it's good, it's good, it's good, it's very good, it's very good, it's very good, i…
It's a good look in the atmosphere. It's a lot better than the real store. It's good. It's good. It's good. It's good. It's good. It's good.
The masters are careful, professional, responsible! There are three air conditioners in the house, and the master is busy, because it's probably a lot of people to install them, and it's dark after they've installed them. It's really good for the masters. It's really good for the masters.
The air conditioning used in our own homes, including those of the elderly, used a second-degree energy-efficient intellectual arc, and the event was directly priced with a first-degree energy-efficient cool wind. The heat-making effect was just as low and the noise from the outside was always strong.
Air conditioners, all I think about is beauty, cheap prices, beautiful shape designs, cooling heat, other brands. Very quiet, very energy-efficient, very good sales. Air conditioners, all I think about is beauty.
The delivery was fast, the prices were good, the prices were good, the prices were better than I thought, the five stars were good, the appearances were simple, the styles were small, the logistics were fast, the logistics were so happy! The stuff was worth it, the appearance of the high-end atmosphere was new, the color was new, the other room needed another, 9021746, it looked good, it was quic…
The air conditioner looks great, the family loves it, and the master's installation is professional, and the speed of service is good.
It's a high price, good rating, easy to move, and it's a good price, and it's a good price. It's OK. It's good. It's good. It's easy to buy back. It's not impatient. It's no different. It's a good price.
It's beautifully fashioned, it's very good, it's very quiet, it's very quiet, it's very low power consumption, it's good to save energy, it's a beautiful air-conditioning brand, it's reliable, it's a family compliment, it's good to buy it, it's great! It's very fast, it's very timely, it's very professional, very thoughtful?
The first time a beautiful air conditioner was purchased, seven of which were purchased. It was not actually used. But the initial impression was that the packaging was very good, and the delivery was timely. The color value was also online. The impressive impression was that it was a beautiful after-sale service. The home electrical product was very important after it was sold. The installer was…
Now, while we've got all the air conditioning in place for this double 11 event, the beautiful ones are doing really well, they're more technocratic, they're ready, they're working well, they're installed responsibly.
The service people are very good at their attitude, the cool products are really good, they look good, they're a new level-I energy-consuming product, they save electricity, they're very quiet, they're very hot in winter, they're very fast, they're totally what they want!
The air conditioner, the cool wind, it's nice, it's quiet, it's very nice, it's in place after sale, it's in the atmosphere, it's a very good builder, it's recommended, it's next time.
The air conditioner is very cool. It's clear that the room is open for three minutes. It's very cool. The heat is very good.
It's a very good service. It's very smart. It's very smart. It's very good. It's very good.
It's really good, it feels different, you can buy it when you're active, you're beautiful, beautiful, easy, not complicated, super-satisfaction, you're high, you're up at night, you're looking good, you're looking good, you're in love, you've got a good price, you're worth a lot of shopping experience, you've got a lot better prices than other brands, you've got a lot of clean prices, you've got …
The air conditioner's been received. The service people are very good at the service. The air conditioner is very good, and it's been tested, and it's very windy and very good.
The concept of air conditioner design is so simple and so beautiful, and the pre-sale and post-sale services are so great!
The air conditioner has arrived at home, it's more sophisticated, it's more air vents, it's a very cooler heater, it's mostly a small voice, it's a very satisfactory shopping operation, and it's going to be recommended to relatives and friends next time.
The air conditioner is great, it's beautiful, it's cool, it's cool, it's fast, it's all right. The express delivery is good, it's fast, it's easy to communicate. The installation requires an appointment with May. It's better if we can get the installation book together when we're on the list.
Heating effects: cool heat is good. Silent effects: low sound. Energy saving: first-degree energy efficiency, electricity saving. Delivery installation: masters installed fast and well.
Trusting the power of beauty, our appliances are slowly being replaced by beautiful products, energy saving, power efficiency, first degree, silent effect: hardly any sound, cooling effect: Guangdong still needs a warm look: beauty is great.
For some time, it's really nice to have a beautiful frequency-changed air conditioner. It's nice to look at it. Because it's bought in the winter, it's used only to make heat. The air conditioner is very good, it's quiet, and it's on time for sale, and the service people are very nice!
It's very professional, it's really good quality, it's better, it's better, it's good quality, it's good, it's good, it's good, it's good, it's good, it's good, it's good, it's good, it's good, it's good, it's good.
It's a good delivery, it's good quality, it's fast, it's good quality, it's reliable, it's easy to buy, it's good to deliver!
I hope the country will produce more goods for consumers, enjoyable shopping experience, and next time I'll be happy with the size of the beauty, and finally I'll be happy with it.
The goods are good, the master is good, the air conditioners are strong, they're strong, they'll buy them again!
The air conditioner is very generous, it's very warm, it's very small, it's energy-efficient, it's nice to have a deliveryer's attitude, let alone an installer, it's hygienic.
Appearance: excess than expected cold heat: fast heat, silent: basically no sound, energy saving: level 1 energy saving, overvalued.
It's beautiful, it's an old and trusted brand, it's beautiful, it's beautiful, it's cool, it's fast, it's silent: it's good, it's barely sound, it's energy-efficient, it's installed, it's efficient.
It's good, it's good quality, it's good quality, it's good logistics, it's good, it's good air conditioning, it's hot, it's low, it's pretty, it's a nice shopping.
Cold heat is good, it looks good, it's windy, and it's quiet. I'm buying first-degree energy efficiency, saving electricity.
Appearance: Cute, roundly, more comfortable than a square looks cold: it's still good to try, level 1 energy efficiency, delivery installation: very fast, and very professional.
The delivery was fast, it was easy to install, it was beautiful, it worked!
Always with beautiful air conditioners, good quality, good service, fast logistics, good distribution, good attitude, good ratings!
Commodities, appearances: beautiful, generous, cold, warm: very good, silent: ultra bottom volume, energy saving: energy saving.
What I want, it's more than I thought, it's great, it's very good, it's very professional, it's very responsible, it's very high-value, it's very professional, it's very professional, it's very synchronized, it's just a few days away, it's very timely, it's very perfect for home space, it's very good for parents, it's very large for the atmosphere.
The air conditioners are beautiful, the logistics are fast, they're cheap, they're very popular, they're carefully installed, and they'll continue to buy back.
The air conditioner is good, it's hot. Delivery is fast, it's very fast, it's very well installed, it's very serviceful.
It's very thoughtful, well-serviced, nice and friendly, colorful, and it's a great color, and it's a great color, big color, big color, big space, big room, big room, high-time appointment. It's very human, good, good for you.
Large brands are trusted, quality secure, and distribution and installation are excellent, well used, fully functional and easy to use at home.
Good air conditioning, next time.
Appearance: atmosphere, beautiful delivery installation: A perfect shopping experience!
The double 11 campaign was picked up on the top of the capital, with a lot of parameters and no patience to study, and a first-level energy-efficient double-frequency was selected for sale because the first floor was set free of charge and the formula was beautiful.
It's nice to have your own shoes in the house. It's good to have them. It's good to have them. It's good to have them. It's good to have them. It's good to have them. It's good to have them.
The installer is very serious. He's very professional. The air conditioner is very low.
The stuff arrives quickly, the delivery is on the doorstep, and the master is very well equipped.
It's expensive, it's fully functional, it's easy to operate, it's comfortable.
Appearance: Fashion, Cold Warming: Refrigeration, Specially Good Heating
The body looks better than the picture, 666 looks better than the original, unopened, secure, well-attended, well-attended, fast logistics, superb, recommendable, first-time, delivery the next afternoon, good enough, activity price, friend just asked me for a link, feels good, functional, looks good, looks good, looks good, feels good, recommends good service, looks good, looks good, looks good, …
The cost of installation is very transparent, and the effects of the air conditioner use have been evaluated over time.
There's nothing to be picky about, it's all five points, you can be sure to buy. It's a good one. It's a good one. It's a good one. It's a good one. It's a good one. It's a good one.
It's a nice color, it's a good look, it's a better look, it's good quality, it's good quality, it's really good quality, it's good quality, it's good service, it's good quality, it's good quality, it's good quality, it's good, it's good, it's good, it's good, it's good, it's good, it's good, it's good, it's good, it's good, it's good, it's good, it's good, it's good, it's good, it's good, it's go…
It's a big Glycerin brand. It's three big cabinets. It looks like it's high-end air conditioner, cooler speed, good heat production, energy consumption at the power level, cheap prices, trust in the Glycere, trust in the big brand, and trust in Kyoto.
Cold warming effect: warm wind tested. Very fast. Medium.
It's great! The hot water air conditioners are beautiful! Master's great!
Appearance: it's nice to see.
I love it. It's great in color and style. It's good in heat.
It's fast, it's expensive. It's beautiful, it's low noise, it's good heat. It's very good after the sale. After the order, it's done a lot of times, it's installed.
The air conditioner has been received, it's very popular, it's very cool, it's cold, it's not working, it's very fast, it's very fast.
The air-conditioning process is excellent, the materials are very good, the looks are very high, the quality is very good, the upper end atmosphere is very high, the value of the sex is high, the shopkeeper's packaging is too thoughtful, the customer's clothing is very patient, the installation is fast, the installer is very responsible for the technical skills, it is recommended to be good, and …
It's good quality, looks good, coolers good, coolers good, heaters good.
Baby got it. The air conditioner was well packaged, the air surface was better, energy efficiency was cooler, heat was less expensive, the cold heat was smooth. The silent effect was good.
It's better than you think, it's better planned, it's more rational, it's more efficient, it's more efficient, it's more reasonable to install it, it's nice, it's more expensive, it's very good quality, it's nice, it's nice, it's nice, it's nice, it's nice to have a friend who wants to buy, it's clean and efficient, it's nice, it's simple atmosphere, it's very good, it's good, it's good to have q…
It's not loud, it's stable, it's well-packaged, it's good service, it's good experience, it's good, it's good money, it's good, it's good. It's a lot better than a picture, it's a mom's absolute first priority. It's better than a picture.
Appearance: clean and clean, good teaching, silent effects: very quiet, cold heat effects: good test, delivery installation: very professional installer.
It's really convenient for a smart life to be controlled. A beautiful air conditioner screen support to be shut down based on light sensors is so sweet that some powerful brand doesn't exist, ha ha ha ha. At night, you don't have to look everywhere for a remote to shut the screen down. My family's electricity is mostly edible. Steady, reliable!
Appearance: beautiful arcs, upper atmosphere cooling: cooling effect, opening quick to achieve desired effect Silent effect: basically no sound Delivery installation: delivery to door, installation
Appearance: A nice atmosphere, cold heat: it's very comfortable, it's not straight, silent: it's smaller, it's a delivery installation: it's very responsible for delivery and installation.
It's very nice, it's very quiet, it's very fast, it's fast, it's fast, it's fast, parents like it, it's nice, it's easy, it's easy, it's easy, it's easy, it's easy, it's nice, it's nice, it's nice, it's good, it's nice. It's warm, it's very fast, it's reliable, it's very fast, it's very fast, it's very fast, it's very fast, it's very fast, it's very fast, it's very fast, it's very carefully teste…
It looks good in shape. It's cool. It's cool. It's really cool.
Appearance: Nice fashion, cold heat: hot effect bar drops, silent effect: very quiet, delivery: very responsible, air conditioner on arrival, service is in place.
Consistent with the description, transport speed, excellent service, perfect design, cold and warm assurance, power saving, brand quality, whole house, ordering, very satisfactory and rated.
It's always been beautiful, it works, it's always beautiful, it's a new house, it's got a new size, it's clean, it's a new level of energy efficiency, it's great, it's great, it's good to buy another one.
It's really cheap, right-sized, right-sized, well-suited, well-intentioned, well-reserved, well-trusted brands, neighbors, recommended to friends, very nice after-sales, very thoughtful, well-attended, looking at the atmosphere, a very good shopping experience, energy-efficient electricity, quality-sense drops, all right, looking at the one that's been selected for a long time, the right home, an…
Delivery installation: Master's great. We're building the road. Master's back is very far away. Send me home.
Appearance: look at the gas. Cold heat: cool. Silent.
It looks clean, it's good for use, it's not loud for work, it's open for the baby.
The installer is very good. This is a very good purchase. It's for Mom.
Friends and friends say it's good quality, old customers, hoping to get a little gift in the future. It's very good. It's beautiful. It's beautiful. It's practical. It's a lot.
It's safe to use, it's a nice look, and it's a good service, and it's recommended. Better than other brands at the same price, it's a beautiful atmosphere, and logistics has arrived today, and it's very responsible for the installation, and it's sent home the following day. It's a good idea, it's a very human design, 10001578724, style: it's good, it's human, it's good, it's good, it's good, it's…
Appearance: Appearances: Cold heat: very strong, silent: very good energy-saving: first-degree beautiful, big fan, many times bought, product quality and service satisfactory, trusting beauty, trusting Kyouta.
The manager who installed the air conditioner was very good, he was very careful, he was too hard, he was very good, he was very windy, he was very good.
The installer is very professional. He's very well installed. Good attitude.
A double-event buys it, it's a good job, and it's a good service, and there's a customer's service to call for the time of installation, logistics is real quick, the next afternoon arrives, and then the next day it's installed, and the two installers are punctual and professional, and will communicate with their clients before installation, wear their own shoes, install their own skills, and use …
It's worth something, it's nice, it's beautiful, it's right size, it's very nice to buy, it's been a long time since you've been in a shopping car, it's a good color, it's recommended to your friends, it's not a problem, it's a good design, it's a good look, it's a good look, it's a good look at the family, it's open, it's a good look, it's recommended, it's very energy-efficient, it's a great pl…
Water boils fast, heats cold: it's nice and cool, saves electricity, conserves the environment, uses it very well, gives you good encouragement!
Appearance: good look Cold heat: satisfactory silence: satisfactory energy saving: satisfactory product characteristics: satisfactory service in place, great wind, very satisfactory.
The things come back, they're easy to use, they're worth it, they're intact, they're intact, they're intact, they're delivered upstairs, they've bought themselves, they've been great, they've been easy, they've been good, they've come home, they've been great, they've been great, they've been great, they've been great, they've been great, they've been great, they've been great, they've worked.
I've chosen something that's worth a lot, and it's good, and it's good, it's good, it's good, it's good, it's good, it's good, it's good, it's good, it's good, it's good, it's good, it's good, it's good, it's good, it's good.
The delivery goes from the shooting to the installation. It's done in one day. Are you afraid I'll return it? The master's installed it quickly.
The cool new air conditioner looks very good for the atmosphere, cool for heat, silent, energy-efficient, inexpensive and trustworthy!
Appearance: Households use beautiful air conditioners, but still look satisfactory. Cold heating: very effective. Silent: Quiet. Energy saving: the new item is less expensive.
It's easy to look fashionable, cool and warm. It saves electricity and runs low noise.
It's not as fast as Carton, it's a good machine, it's a good service, it's good as a seller, it's very convenient, it's very easy to use, it's very professional as an installer, it's fashionable, it's very effective, it's invincible, it's high-value, it's early, it's especially worth it, it's very nice, it's smaller than you think, it's worth everything, it's cheaper, it's absolutely nice, it's r…
Installation is very good, services are good, logistics are fast, quality is time-tested and better services are expected.
It's beautiful. It's very good. It's very good.
It took a while to comment on the recommended purchase.
It's very noble, it's very cool, it's hard to move and install
Master is confident to take care of the installation of every corner.
It's very expensive to buy two of them. It's beautiful. It's very fast. It's a very precise delivery time.
Cold heating effect: good running! Silent effect: quiet! Delivery installation: Master's carefully installed and clean!
The masters are very generous, the air conditioners are very good, thank you for your hard work, the five stars are good, the air conditioners are strong, the tigers in the autumn are under stress. Thank you very much.
It's good stuff, it's good logistics, it's good service, it's well-packaged, it's good air conditioning, it's reliable, it's good to see how it works.
The air conditioner looks nice, cool, silent, energy-efficient.
I'm going to buy two more, and I'm going to be very well distributed, and I'm going to be very well protected, and I'm going to be happy next time, and I'm going to be happy with the shopkeeper's baby, and I'm going to like it, and I'm going to be recommended by the chopsticks, and my friends are going to introduce it together, and I got it, super quiet, and I'm going to clean up inside and outsi…
It's quick, it's just yesterday. The delivery guy's got a good attitude, and he's got a good master. It's a little slow, but it's fast.
It's a really nice shopping experience, and it's really fast, and the next night it's going to be a direct phone call for installation, and the next night it's going to be air-conditioning, and it's very professional, and it's very serviceful.
Appearance: atmosphere, cold heat: good heat, cool power, silent effect: yes, no noise for old people.
It's very useful, and it's also recommended to friends, six stars, a very reasonable price, it's perfect, it's perfect, it's more beautiful, it's beautiful, it's nice, it's nice, it's nice to have a customer's dress, it's good to buy it, it's too advanced and safe, it's not much to talk about, it's beautiful, it's beautiful, it's good to deliver, it's good to be good, it's good brand, it's good t…
The air conditioners received it, but it was the wind of the wind that could download the beauty APP binding equipment, operate on the cell phone, be very intelligent, very convenient, installer and professional, except for a stand-alone fee, all of which were installed free of charge.
It's a good look. It's a relatively new air conditioner. It's very timely. It's not overcharged.
It's a good design, it's a good size, it's a good one, it's a good one, it's a good one, it's a good one, it's a good one, it's a good one, it's a good one, it's a good one, it's a good one, it's a good one, it's a good one, it's a good one, it comes in, it's a good one, it's a good one, it's a good one, it's a good one.
The air conditioners are fast, they're already in service, the heat is very good, the price is more favourable, the customer's attitude is good.
Appearance: Looking at the eyes, cooling effect: heat speed, silent effect: nothing, delivery installation: service attitude, fast installation.
It's beautiful, it's atmospherey, it looks up, it's hot, it's windy, it's good, it's low, it doesn't affect sleep, it's good, it's cheap, it's cheap, it's cheap, it's fast, and it's very warm, and it's very satisfactory.
It's a good price for high-quality home appliances, which can help you answer your questions. It's beautiful. It doesn't take up space. It's like a piece of art, a fine piece of work, a nice look at it, a long time ago. It's a good idea to introduce colleagues. It's nice to get it. It's beautiful.
It's been a long time since my friends recommended this brand. The air conditioner is very good. It's very fast.
Master's installation and professional, service is good, it's good, it's good, it's good, it's good, it's good, it's good, it's good, it's good.
The two masters were professional and confident in high-altitude work, and the cooperation was satisfactory and felt good.
The style is good, cool, low voice, energy-efficient delivery installation: delivery, installation, service.
The delivery and installation services are good. The air conditioner tried the heat.
It's a big show, it's good quality, it's good color, it's fast, it's good logistics.
The big one didn't get it, and it's okay. The delivery was quick, and the installer came in the next day. The air conditioner looks pretty good, cool, beautiful brand, trustworthy.
Double 11, air conditioner. The air conditioner's ready the next day after the old one. It's quiet.
It's a great deal of technology, a great deal of energy, a great match with the decorative style of the home, a great function, a great service, thanks to the master's hard delivery, a great love, a very quick delivery, a very good day for delivery, a very timely logistics, a very nice delivery, a very good service, a very good product quality, a very hot one, a great life of showcasing, a very g…
Appearance: beautiful appearance, likes it at first glance. Cold heating: cooling effect. Silent effect: Quiet, energy saving: selected primary energy efficiency, delivery installation: installer responsible, charge better.
The air conditioner is very good in quality, the panel is very nice, it's very simple, it's cool and warm: it's nice to be warm, it's quiet, it's cool, it's cool, it's cool.
Appearance: nice, cool heat: quick, silent: low sound, energy-saving: very cheap, delivery installation: fast delivery, installer's major
It's simple, it's beautiful, it's quiet, it's windy, it's great for engineers to install masters, it's fast!
It's a very good quality, it's a very good old brand, it's a very good builder, it's a good one, it's a good one, it's a good one, it's a good one, it's a good one, it's a good one, it's a good one.
It's a good deal of money, a good look at the atmosphere, a good quality, a good use. It's good for the five stars. It's good for the style, good for the brand, good for the buyer. It's easy for the buyer to see. It's nice. It's good for the guest. It's good for the guest.
It's nice to look at the atmosphere. It's cool. No noise.
It's nice, it's beautiful, it's not out of date in a few years, it's good, it's good, it's good, it's worth it, it's good, it's good, it's good for a while, it's good for it, it's good for it, it's good for it, it's good for it, it's good for it, it's good for it, it's good for it, it's good for it, it's good for it, it's good for it, it's good for it, it's good for it.
Appearance: Nice look. Cold heat: cool heat.
The air conditioner is of good quality, the prices are very favourable, the couriers are very good, the installers are very good.
Big brands are trusted, heavy, and they must be pretty solid, very sweet and useful, environmentally friendly, energy-efficient, and they must not be disappointed, and the distributors are responsible, patient, patient and responsible?
It's very expensive, it's very silent, it's very cool, and it's smart.
Good. The air conditioner is quiet. It's cool.
The air-conditioning package was very tight, the delivery installation service was quickly in place, the air-conditioning looker was very fine, it was then tested, the cooling heat was fast and there was no noise, and energy saving was very satisfactory.
It's nice to see, it's nice to see, it's nice to see, it's really nice to see it, it's really nice to try, it's cool, it's cool, it's cool, it's cool, it's cool, it's a trial, it's a deliveryer, it's a very good guy, it's a very good guy, it's a very good guy, it's a very good guy, it's a very good guy, it's a good guy, it's a very good guy, it's a good guy, it's a very good guy, it's a good guy,…
The family's been planning to buy a new one, and it's a good one, and it's a good color, and it's a good one, and it's a good one, and it's a good one, and it's a good one, and it's a good one, and it's a good one, and it's a good one, and it's a good one.
In general, it is a very good value for money, very cost-effective air conditioning, cheaper prices for activities, more severe than real shops, and a good view, which I like more in my family.
It's a good shape. It's not too big for space. It's a good fit.
Two-two buys one, it's good, it's good for heat, it's good for another room, it's good for the New Year, it's good for the logistics installation service, it's ready for another big one in a few days, it's a small bedroom. It's worth buying, it's worth it, it's good for people. It's good for people.
Big brands, no matter how good they are, the country's light is reliable, it's beautiful, it's all very good, it's good, it's good, it's good, it's good, it's good, it's good, it's good, it's good, it's good, it's good, it's clean, it's efficient, it's clean, it's clean, it's good, it's good, it's good, it's good, it's good, it's good, it's good, it's good, it's not bad, it's good, it's good, it'…
Appearance: Nice. Cold heat: super good. Silent: super-sonic.
It was delivered on the day after the two 11s were bought, and it was installed directly with the master, and the next day it was installed. It was a very good style, and it was a very good service, and it was a great brand.
Refrigeration heat is good, energy efficiency is good, power is good, looks good, wind is good, app can handle remotely.
The built-in capacity, the purchase for the elderly, is highly recommended, the delivery speed, the delivery of the goods to the home, the smell size: no smell, great satisfaction, the customer service attitude, the later purchase of the sign, the fine work, the smallness, and the pictures and the details. The delivery bag is installed, it's been bought several times, the old customer's very thou…
It's beautiful, it's good quality, it's good value, it's good quality, it's good quality, it's good quality, it's good quality, it's good quality, it's good quality, it's good quality, it's good quality, it's good quality, and it's good quality, and it's good.
It's a great quality!
It's still greasy, because the old house is beautiful. The delivery is fast, it's beautiful today, it's cool and it's hot. Special praise is given to the teacher who helped me. He's very patient, very smart, and fast and steady!
It's installed on time, and it's done with a lot of hard work on the part of the manager.
It's nice to look at things from the outside to the performance, and it doesn't have to be a good price. It's too easy, it's low, it's like it's described, it's good, it's very good, it's very good technology, it's good, it's good machine, it's good installation service, it's good product packaging, it's good, it's good, it's good, it's good, it's good.
Good reviews, good logistics, nice air conditioning installers are in place, because the rooms are still being renovated, and the installers are helping us wrap up the air conditioners in plastic bags to make sure they're clean. The service is good. The service is good in Kyoto.
It's nice to have two air conditioners. The masters will be finished in the morning. Good!
You bought two 1.5 units of air conditioners at the same time, and they worked well in practice. The cooling heat was very fast, it took a long time for the master to install them, and there was no extra cost and the whole picture was well received, except for the cost of extending the pipes.
This is great, good, good, good, good. It's not bad. It's bright. It's easy. Master's job is good. He's good enough to come in.
The delivery was fast, the installation was fast, the air conditioner was very good, it was great, the installer was very careful and responsible.
The test is going well, the test is going well, the test is going to be good, and it's going to be recommended, or it's going to be the most priced. The price is really good, it's good, it's good, it's very good, it's very good, it's good, it's good, it's good, it's good, it's good, it's good, it's good, it's good, it's really good, it's important to save electricity, it's going to be hard on the…
I didn't think it would be so good to have such a good job, it would be good to have a good job, and I don't have to worry about it, because the price is so high, my family is very fond, very secure, Kyouta is very confident, has just signed up, the buyer is able to deliver the goods on time, and more importantly, it's good to have a nice little tip, the delivery to the house is too good, it's pe…
It's the coolest thing in September, and it's the coolest way to buy new ones. Energy level, energy efficiency, and environmental conservation. It's the right thing to use less electricity. Just right. It's the quickest thing to do when you get here yesterday, when you've finished loading. 24 degrees in a typhoon. You haven't tested the impact of 60 seconds.
The American air conditioner, which has been waiting for six months, missed six.18, waiting for eleven. The American air conditioner is really good. The first air conditioner at Mom's house is beautiful. It's 20 years old. It's amazing! It's really good!
But I'm not disappointed by the fact that there's a professional installer who's got a long way to go, and he's so fast, he's so fast, he's so fast, he can't sign up, he's so fast, he's so good, he's so hot online, he's so good, he's so good, he's so good, he's so good in quality, he's always trusting, he's just got his power, he's got it, he's got it, he's got it, he's got it.
The goods will be received soon and the sales price will be favourable.
It's set, it's recommended, it's loaded, it's loaded, it's loaded, it's loaded, it's built, it's done, it's done, it's done, it's done, it's done.
It's an acceptable price, and it's a very good price, and it's a very good one. It's a typical, clean look, and a quality guarantee. The next time you buy this brand, it's a perfectly acceptable range, it's a read-back, it's so professional. I love it. I love it. I've always wanted to buy it. I'm not disappointed, it's good, it's good, it's a good seller, it's a good service, it's a good service,…
It's all for the good taste, it's still a surprise, it's all for the service, it's for the air, it's clean, it's good, it's good, it's good, it's good, it's good, it's good, it's good, it's good, it's good, it's good, it's good, it's good, it's good, it's good, it's good, it's good, it's good, it's good, it's good, it's good, it's good, it's good, it's good, it's good, it's good, it's good, it's …
The customer's attitude is professional, the answer is quick, the logistics delivery is quick, and it's professional, and it's accurate, it's good, it's good, it's good, it's good, it's good service, it's quick, it's quiet, it's good work, it's good style, it's good quality. It's worth buying, it's quick delivery, it's very patient, it's hard work, it's hard work, it's hard to talk about it, it's…
It's beautiful, it's beautiful, it's easy to live in smart homes, and it's a big brand.
It's a very good air conditioner. It's a human function. It's also a good old machine. Thanks.
The distribution is timely, the installer is very generous and the installation is very good. The cooling heat is very fast.
Silent: Small voice, little feeling. Energy saving: Energy efficiency level, energy conservation environment! Delivery installation: Master's service is good!
The one and a half air conditioners that were stolen in the event of the event in Kyoto are especially cost-effective. They are especially expensive. They use very energy-efficient electricity for long periods of time.
The product is beautiful in shape, cool and warm, silent, simple and user-friendly.
Energy consumption: Level 1 is very low, and it's a white look, and it's a very good package.
Delivery is fast, air conditioning is quiet, packaging is very good, and the installer's too tight.
The delivery was quick, the deliveryer was very good, the installer was very good, the loading was very effective, a very satisfactory shopping, and thanks to the installer for his careful explanation.
It's great, it's perfect, it's perfect, it's great, it's good, it's good, it's good, it's good, it's good, it's good, it's good, it's good, it's easy, it's good, it's easy, it's good, it's good, it's good, it's good, it's good.
Finally, we've got a good commodity, which is very happy, very comfortable, very fast, and we've got our friends. It's worth buying, it's brandy, it's better quality, it's good looking, it's good looking, it's good looking, it's not started, it's very good, it's always believed in Kyoutung, it's nice to look at the atmosphere, it's big brand, it's good quality, it's better priced, it's good.
The delivery of goods to the door is very satisfactory, the prices are favourable, the installers are very enthusiastic and the service is very professional.
The cool effect: the master tried the machine and the parents said it was great!
The air conditioning looks good, and the heat is good. The homes are beautiful, and the air conditioning prices are high. And there's smart remote control of the phones, and it's easy to use.
Things have been going on for a while, and it feels good. The bedroom is just fine. The heat is good.
The beautiful air conditioner is working very well, it's warm, and the room will be warm in a minute, and I'm very satisfied with the cold.
Keungdong sent the shipment quickly, and immediately after receiving it, he contacted me to make an appointment for installation.
From the logistics to the installation, the service is good, the delivery is good, there is advance notice before the installation, there is no extra charge, the delivery and installation masters are responsible, the small electrical air conditioners at home are beautiful, look good and of good quality!
The air conditioner has been installed, it's not working, the space looks okay, the logistics are fast, the installers and the deliveryers can take an attitude!
Appearance: A nice and clean atmosphere. Cold heating effects: cool heat is fast. Energy saving: energy efficiency at the new level.
Very cost-effective, very professional installer, now feeling good, looking forward to a follow-up experience.
Big brands, big tops, tops, good work, good material, simple installation.
Well, logistics is quick, even in the countryside, and it's home the next day, and it's installed the same day, and it's very professional. The air conditioning is good, it's cool, it's high, it's high, it's good for two.
The new air conditioner is finally in place and installed. It's a beautiful design. It's very cool. It's very fast.
Delivery installation: an appointment on a public number, a convenient appointment, a professional teacher to install it, a quick installation, a good man. The drills are filled with cardboards below the ground.
Good goods, good services, classics, great service, excellent packaging, excellent materials, good buys, good quality, good color, quick logistics, very suitable for the next day of the day, good size, good quality, good quality assurance, new use of service, very cost-effective machine, very good, very good chance to buy it from you, very good quality, very good handy, very warm arrangement, ver…
The air conditioners are very good, the delivery and delivery are very fast, the masters are very professional and installed very quickly, and the calibration is going well. The after-sales service is also very good, a satisfactory shopping.
The air conditioners were installed and installed on the afternoon of the day they arrived.
Super-satisfied, high-sitting, high-end delivery at night, good attitude, very good, product very satisfactory, high-end atmosphere, good comment, Internet search, too many hard choices, physical appearances, high-end atmosphere, five stars, very quick logistics, very nice delivery of handsome boys, very good shopping experience, very balanced performance, from machine appearance, design, deliver…
It's good for home, Mom and Dad. It's fast for distribution and installation, it's hot for air conditioning. It's a test of time.
It's very good, windy, power-efficient. It's worth buying. It's a double 11.
It's a great style, great satisfaction, no noise, timely delivery, rapid installation, regular activity, very favourable, economical, recommended to a lot of friends, easy cleaning, looking forward to the next collaboration, pretty positive.
On the first day of the day, the delivery teacher delivered the goods in the morning. The delivery teacher was on time, and the delivery teacher was carrying the two items. It was hard, service and enthusiasm. It was good. The two teachers who installed them came at noon. They were passionate and professional. They helped design the best positions. The concrete walls were hard to see. The teacher…
Appearance: Yes, cold heat: no, silent: OK, energy saving: yes, delivery installation: good.
It's a good look. It's clean. Before it's finished, the master tries the machine, the heat is quiet, the wind is strong, the manager is very professional, the distributor is very good.
Logistics is very good. Last night it was here this morning. The installer took care of it. He was very close to the installation.
It's very nice to be in shape. The installer is very good. Take a while.
The beauty of this air conditioner circle is lovely, and the cooling is satisfactory. Low frequency is awesome!
Put it in the house for beauty, baby gets it, right size, good product value, very high value, very high value for money. Family likes it, barbing, and, well, the goods are very satisfactory, support it, looks good, delivers it back upstairs, works more carefully, delivers more quickly, likes the color, gives satisfaction, delivers in time, services are very fast, very good, very good products ar…
It's beautiful, it's good quality, it's smooth, it's wireless, it's very practical, it's very professional, and it's packed and packed!
Master is very professional, very fast, very skilled, still beautiful, very good air conditioner, and the other American in the family is due.
Thank you for the services provided by the Jingdong Platform, for the excellent logistics services, for the good price, for the speed with which they are delivered, for the speed with which they are delivered, for the professionalism with which they are installed, for the patience with which they are served, for the good taste with which they are evaluated, for the beauty of the old brand, for th…
The air conditioners are fashionable, the new level of energy efficiency saves electricity, and the price of double 11 is favourable and silent, and the master has come early to install them and is responsible.
Fast delivery logistics is fast, and it's amazing how fast a pair of 11 Kyouta can be. It comes on Monday. Still believes in the quality of air conditioning, and I'm a beautiful little stockholder after all. Logistics is really good. The little guy with the air conditioning at home is very professional and clean.
Kyouta is trustworthy. Next day, smart voice calls to confirm receipt, arrives on the third day, installs the master to contact himself, arranges for installation time, installs the master to come home with the deliveryer, is installed in less than an hour.
It's great, it's beautiful, it's beautiful, it's beautiful, it's beautiful, it's good for the needs, it's good for the ratings, it's good for the logistics, it's good for the day after, it's good for the space, it's good for the after-sales, it's good for the money, it's good for the money, it's good for the look, it's good for the Hel brand, it's good for the sale, it's good for the relatives, i…
The goods have been received, they're beautiful, they're very nice, they're very well installed, they've been bought, they've become very happy, they've been well supplied, they're very fast, they're really fast, they're very fast, they've got problems, they're fast and fast, and when I get them, I check them, they're clean, they're beautiful, they're simple, they're simple, they're easy to opera…
It's one of the 10 most recommended electrical brands, and it'll be bought next time.
It's perfect. It's a good air conditioner. It's a good one. It's a good one.
The two-thirteens were bought at a very generous price, and the logistics in the capital were fast. The next day, the installation services were good, and the installation services were very warm.
It's nice. The air conditioner is low, it's low, it's cool, it's beautiful, it's beautiful, it's good, it's good.
It's beautiful, it's cost-effective, it's easy, it's not expensive, it's good, it's good, it's good, it's good, it's good, it's good, it's good, it's good, it's good, it's good, it's good, it's good, it's good, it's good, it's good, it's good, it's good, it's good.
The beautiful air conditioner brand is a big one.
Air conditioners are delivered quickly and, most importantly, the masters are well served, each part is well done, and patiently teach the elderly how to use them.
Once again, you buy this beautiful type of air conditioner, it's soft, it's cool, it's cool, it's nice to look. The installer's good, he's good, he's good, he's good, he's good.
It's a good delivery, the installer reminds the appointment time, the hole is not dirty, the service is satisfactory. After the installation, the cooling heat is fast, it's quiet. The installer helps tie up the APP church!
Air conditioners get it. It's good. It's good. It's good. It's good.
It's been installed, it's timely, it's serious, it's standard, it's satisfactory, it's quick delivery. It's particularly satisfactory.
Delivery installation: Good, good. Delivery will communicate well in advance, with good attitude, and with great skill.
Very well, delivery is quick, appearance: small, clean, cool, cool, good, silent.
It's a good product that believes in the quality of the brand, that it's well installed, that it's good, that it's good, that it's good, that it's good, that it's good, that it's good, that it's good, that it's good, that it's good, that it's good, that it's good, that it's good, that it's good.
Appearance: upper end atmosphere, cold heat: not just cool heat speed, effect, bar, delivery installation: delivery is very timely, installer very good attitude.
It's really, really good that we can't be here, and my husband and I both love it, and we'll be buying it next time.
The beauty has always trusted the brand, most of the family is beautiful, the air conditioner is beautiful, it's cool, it's energy-efficient, it's still quiet.
The air conditioner looks good, it's installed, the master is responsible, it doesn't make much noise.
It's a good quality. It's a very good teacher, and friends have put me on camera and give him a great compliment!
ACs are more expensive, they're fast, they're quiet, they're easier to download beauty apps.
Yesterday's check, received today, quickly, directly installed on the day of receipt, beautifully efficient, professional and fast.
We've just made a new house, we've got water heaters, refrigerators, smokers, stoves, air conditioners, and they've done beautiful things in other places before, and they've done good quality and efficiency, so this is the time to do it, and then buy beautiful products. It's so fast.
It's very cost-effective to make an event. It's quick to deliver. The appointment manager will be here soon. He's very well served.
Logistics is good, delivery is good, it's well installed, it's high, it's fully functional, it's very hot, it's very fast, hypersonic energy saves low power consumption, it's fast delivery, it's timely, it's very professional, it's very serviceful, it's very satisfactory, it's a beautiful air conditioner brand, and it's highly recommended.
Three air conditioners were purchased on a one-time basis during the event, at a much more favourable price than usual, owing to the large number of people purchased during the event, the timely transfer of goods from other locations after the sale, the high profile of the atmosphere, and the exposure to the wind.
The new home was refurbished, three were bought, the wind was strong and the service was in place.
It's so easy to go to the mall when you buy it back, it's so easy to go to the mall. It's so nice to look at it, it's so small, it's a happy co-operation, it's nice to see it, it's nice to see it, it's good to see it, it's good to be trusted, it's well packaged, it's not broken, I'm so happy, it's just like the cow 13, it's in love, it's always in trust. It's going to buy it again, it's very hard…
The cool wind becomes cold air conditioning, looks good, materials good, functional humans, and the users think of air conditioning, which is more expensive than the same brand, which is too serviceful, impeccable, and beautifully good air conditioning worthy of possession.
The delivery was quick, the deliveryer was well served, the installer was professional, the construction was clean and well-received.
The goods are very good, very cool, very simple and fashionable. The delivery is fast, the delivery master is in advance, the installation master is particularly good, there are not enough people, the company is very efficient and serviceful, there are no charges, there are five stars!
The air conditioner is of good quality, the installer's service is in place.
Much of the electricity is beautiful. It's of good quality. It's beautiful.
The air conditioner looks good, and the test works well. The delivery and installation manager is very professional, very well equipped.
That's good. That's a very professional installer. It's been a long time.
The air conditioning noise is low, the cooling heat is good, the installer follows the standard process, and the phone APP is easy to control.
It's nice to see you. It's warm. It's not that loud.
The delivery is fast and the appointment is very efficient. The air conditioner looks beautiful, and it's hot for a while.
We've been buying beautiful products, trusting beautiful brands, air conditioners that have been buying a lot, from cool stars to now, very good, very cool, very windy, very airy.
The wind is strong, the cooling heat is good. His WiFi functions are important. You can open the air conditioner before you go home and enjoy it directly.
It's more reassuring that the big brands have been bought, especially in Kyoto, and that the air conditioners have been bought, that the quality of the air conditioners has been overrated, that the big brands are worth hundreds of dollars less than the same size of a force, that they have chosen them, that they have been well served and installed, and that they are not advertising, as is the case.
The delivery is fast, the master is well installed, and the service is good. This is a very high price for air conditioning, and it's a lot cheaper than usual, less noise, faster wind, less energy in the first degree.
Air conditioners are beautiful, high-priced, installers are in the house on time, good craftsmanship is in place.
A very satisfactory shopping event, delivered the following day, delivered the goods in a timely manner, with good logistics, well installed, first arrived, the customer service arranged for the master to be installed, the service of the master was enthusiastic, the technology was too hard, the installation was fast and well, and it would be worthwhile to continue buying household electricity in …
The U.S.-C.A. is perfect. It's fashionable.
As a consumer, I am very confident that today's masters will be installed, and that they will be particularly professional, and that the masters will work hard at high altitude, and that every detail will be well put in place, and will be tested and tested. Thanks to the merchants for providing us with such excellent services.
Appearance: good. Cold heat: good.
It's cool, it's quiet, it's windy, it's good. It's very fast in logistics, it's very professional, it's very serviceful, it's beautiful.
The logistics is fast, the goods are intact, they're comfortable, they're good. They're better than expected, they're good in quality, they're good, they're good, they're good, they're good, they're good.
It's very fashionable at home, it's easy to buy back to my mother, it's nice to sell a master who installs the acceptances, it's a very nice product, it's very nice, it's nice and nice, it's nice to have a friend, it's very polite and quiet, it's really nice to have a teacher, it's a professional service, it's better for the old man, it's cheaper than the neighbors, it's so happy, it's a big fan …
For the first time, the delivery was fast, the delivery was faster, the masters were professional and well-meaning. They were ready for wireless control, ease of use, and then the effect.
I bought three beautiful air conditioners. I put them in the new house today. I love it. It's a good look at the atmosphere.
It's very fast. It's very timely. It's very good.
Kyoutung's logistics are too fast, he's sent to my remote town the next day, and he's phoned me to set up an appointment, and he's a professional teacher, and he's doing his job, and he'll be ready in a minute.
Appearance: Nice. Cold heat effect: can. Delivery installation: Master is responsible.
The installer's very warm, well-serviced, well-behaved, well-behaved, and I'll be ready in a minute to ask him some lessons about air conditioning, and he'll be very well informed.
Beautiful air conditioners are very expensive, and that's supposed to be the fifth one I bought. One was nine years old, no problem at all, very good. It's quiet, cool and energy-saving. It's amazing.
The master works well, the air conditioner is very good. The air conditioner is very quiet.
The air conditioner is of good quality. The installer is very professional. He's fast and well.
The installer's got a lot of work going on. The installer's got a lot of work going on.
I've been buying electrical appliances in Tokyo, saving money, putting them in time, and putting them in a good way.
The order comes in at night, and it's installed the next day. The house has been using beautiful air conditioners, and this time it's buying back, and it's one-size-fits-all, and now the air conditioner's more wifi, so the cell phone can be remotely controlled, and it's easy to buy.
We've always been using branded air conditioners in the house. They're very good in quality. They're very simple. They're very cool.
Appearance: good, good. Delivery installation: Express delivery soon. Installation fast. Cold heat effect: a few days.
It's very cost-effective, smart, downloading an app on a cell phone, it's still a lot of functionality, don't worry about not finding a remote control.
Always trusted in beautiful air conditioning. It's very durable. It's beautiful.
This air conditioner looks very good. The delivery was made on the day it was purchased, the installation service was in place, and the air conditioner was installed in a few minutes, and was generally very satisfactory.
Two air conditioners, two air conditioners, delivery on the same day, services in place, cold heat. It's good. It's up and down, right and left. It's cool.
It's very nice to have it installed, it's working well, it's always using beautiful air conditioners, it's good, it's smart, it's good, it's good, it's good, it's good, it's good, it's good, it's good, it's good.
It's basically a beautiful brand, and it's good for the money, and it's good for it.
It's good stuff, it's scientific to have an appointment in advance, it's good attitude, it depends on how the air conditioner behaves later.
The heat is very high, the internals are very low and there is ten years of quality assurance, and it's very satisfying.
Two more, and they'll be delivered soon, and the next day the call bookings will be installed and the service experience will be great, but it'll be more than a hundred times cheaper to see the two 11 pre-sales.
It's nice to be a little bit smaller. It's nice. It's nice to have a nice teacher.
It's good to have an air conditioner in the house.
The installation service is very good, it's very responsive, it's very good air conditioning, it's very good price!
The air conditioning's done. It's good. It's fast. 40 minutes.
It's a very good setup. Try it on the back of the cooler. It'll be nice.
The noise is low, the electricity is good, it's good, it's good, it's good, it's good, it's good, it's good, it's good, it's good for the master, it's good for the master, it's good for the master, it's good for the color, it's good for the delivery, it's quick for the next day, it's good for the link, it's good for you, it's good for the five stars, it's good for the quality, it's quiet for the …
With many years of beauty, if you need it, you must think of the brand first. It's cheap, it's good for the family, it's cool, it's quick, it's not loud, it's quiet at night. It's very nice.
Two air conditioners were bought, and the quality and service were very good. Contacts were very timely. There was always telephone communication. I thought there was no delay in the outcome of the year.
The air conditioner looks good, it works well, it's cool, it's hot, it's very slow delivery, it's a month late for the buyer, it's a very good installer, it's very fast.
The air conditioner is installed, it looks good, it's easy to use, the APP is in control, the installer is very professional and polite!
The American air conditioner brand is good after sale, good product quality, fashion, very good air conditioner, low noise, and trustworthy.
The family has always been using branded electric appliances, and the quality of the work is good. Three air-conditioning units have been purchased at one time, the style is simple and the heat of cooling is very good. The customer service staff have been very patient in answering questions, the installers have been very enthusiastic, they have been very skilled and professional, trusting and sat…
Appearance: Appearance. Cold heat: very good.
Appearance: nice look. Silent: very good. Energy saving: more energy saving.
Air conditioner. It's good. It's good quality.
It's a beautiful air-conditioning brand, it's trustworthy. Perfect, it's amazing, it's good for the price, it's good for the long term.
This air conditioner's really unspoken, pretty, warm, working, very small and energy-efficient.
The air conditioning is good, it's very generous, it's very functional, it's very simple. The air conditioning works very well. The installation manager is very professional.
The brand should be of good quality and very good quality, it's not damaged, it's happy to open the door, it's good hand, it's recommended to buy, it's used by a single person, the machine is good, it's very strong, it'll come back, it's very hard to put on a service, it's kind of nice, it's very patient to teach me how to buy, it's very good overall quality bearing, it's a birthday present for a…
After the sale of the big factory, there are three installers, very well installed, very good, very good, fast delivery, received love, very pretty, very nice looking and large, very good sellers, support, recommended to other friends. Delivery is also very warm and patient, delivery is made in advance, very satisfactory, rather thick, not thin, very sophisticated, with very large interior space,…
The wind is so strong, the master is so strong! Wifi smart money, the phone is air-conditioned. Mama says it's too convenient!
It's a very professional, air-conditioning contest, and it's a very high price.
Appearance: Always good for the beauty, cold heat: He's going to be the one for the winter, so expensive for the coal, silent: decibel: fit for delivery: door for delivery, professional humanization for delivery.
It's a fast word to say about material logistics. It's a very high-end commodity from the overpack. It's very expensive. It's very good. It's very good. It's very good. It's very good. It's good. It's good.
It's a beautiful atmosphere. It's very cool. It's not noise.
This air conditioner, first-degree energy saving. Looks good. New appliances, and remote intelligence control. So you can open the air conditioner early before you get home. Delivery is fast.
The delivery is fast, the installation service is well-meaning, and calls are made in a timely manner before delivery and installation.
8189738, it's very good, it's very good, it's very good, it's very nice, it's nice, it's nice, it's nice, it's nice, it's nice, it's good, it's good, it's good, it's good, it's good, it's good, it's good, it's good, it's good.
Appearance: a beautiful look, cool heat: special effect. Delivery installation: fast delivery, master service.
It's a big brand. It's cool. It's energy efficient.
Air conditioning is good, logistics is strong, logistics is super-facilitating! It's really good. It's worth a lot more than three, shopkeepers are good, answers questions are patient and detailed, and there's a need to come back.
It's strong, it's very good, it's very good, it's a lot of small accessories, it's still touching, it's very expensive, it's very expensive, it's nice to have a family, it's sound better than it used to be, it's good to buy electricity, it's really good, it's really good, it's good for the picture, it's good for the details, it's good for the details, it's very good for the details. It's also my …
The air conditioner arrived soon, the installer came in half an hour, the installation was professional, the fee was transparent, it was very good?
It's a beautiful brand, it's worth a lot of money, it's good stuff.
Beautiful fashion, super-heating, beautiful after-sales, passionately spoken! Nice, valuable buy-back!
It's good enough, it's good enough, it's good, it's good, it's good, it's good, it's good, it's good, it's good, it's good, it's good, it's good, it's good, it's good, it's good, it's good, it's good, it's good, it's good, it's good, it's good, it's not good, it's good, it's good, it's good, it's not good, it's good, it's good, it's good, it's good, it's good, it's good, it's good, it's good, it'…
The air conditioner price was good, and the next day came home, and the third day the master came to install it, and it was very hard to install it, and in general it was a good shopping.
It's set up. Two rooms. They're beautiful.
It's a good old sign. Most of the appliances are beautiful. The fridge is very expensive for customers. It's very expensive.
The air conditioner was received very quickly. The after-sale service was also very pleased. The next day, the air conditioner was installed.
It's beautiful, it's easy to look, it's the right size, it's good for my house, it's very fast. It's worth buying. It's recommended.
It's recommended, recommended, the whole logistics is fast, and the calibration is over in three days. I'm replacing it with old ones, taking back the old ones, getting air conditioners, and I'm installed the same day, and I'm in good service, and I'm in the process of calling to check the progress.
Nice air conditioner. Nicely installed worker!
It's good for our family. It's good for the material, it's good for the material, it's easy for the workers, it's perfect for the Internet. It's good for the price, it's good for the price, it's good for the price, it's good for the price, it's good for the electricity, it's good for the whole machine, it's good for six years. It's fast for the delivery, and it's good for the installer. It's very…
It's very good, very high-end atmosphere, and after that, it's very quiet, it's very hot, it's still very happy, and it's still very strong, and I'm sure the quality of Kyouta will be recommended to my family, the installer, and it's timely and responsible.
My old house bought beautiful air conditioners, which I recommended to my sister, which I bought for my sister, and the price budget and the configuration, which I found. As always, it's good. It's good. I like it. It's good.
It's been installed, tested, it works well, it works well, it works well, it's energy-efficient, it cleans itself, it's easy to use. Delivery installation: it's fast, it's carefully installed, it's good for the entire platform.
The air conditioners love it. They're in place after sale. The installer is very careful.
The delivery is fast, the service is good, the appointment is easy, the master's skill is great, the shopping is absolutely right.
It's better than three, it's better than three, it's faster, it's easier to send, it's easier to answer questions, it's easy to understand, it's a good deal of time, it's a good time, it's a good time, it's a good time, it's a good time, it's a big brand, it's good to be trusted, it's very fast, it's easy to get there, it's good to use, it's cool, it's cool, it's very cool, thanks to the little g…
Looks: cool, cool, cool, good. Delivery installation: delivery scheduled for the next day of the day. Installer's doing his best.
We've received the goods, the master's installation service is good, it's set up, it's normal, it's quick, it's a good shopping experience, it's good!
The air conditioners, the appearances, the high-end atmosphere, the cost of energy saving, the price of electricity, it's great!
It's for my sister, it's more satisfactory, it's more affordable, and there's a lot of beautiful air conditioners in the house.
Appearance: Appearance, energy saving: energy efficiency level I Product characteristics: protection from direct blowing, cooling fast Delivery installation: masters are professional.
Appearance: heavy gas, cool heat: cooler, cooler. Delivery installation: appointment manager to install.
Superb, five stars, the logistics I love very quickly, the quality is very good, the quality is good, the quality is good, the quality is still reliable, the color is good, it's nice, it's nice, it's good, it's good, it's good, it's good, it's good, it's good, it's good, it's good, it's good, it's good, it's good, it's hard to buy online, and I didn't think the store was so good, it's good and ch…
I love beautiful brands, and the masters are very responsible! The products that have been bought are very trustworthy and will continue to be supported!
The beautiful brand, the air conditioner, is also very good. This time, the beautiful hang-up is fast. The next day, it arrives at noon and is installed in the evening. It's really good. It's very good. It's very professional. It's good for air conditioners.
It's going to be installed quickly, and it's going to take a while to evaluate it. It's like a beautiful air conditioner. It's got two grits, and this time it's going to work.
Master's passionate, well-installed, the machine's temporarily tested, and he's using it for comment.
It's really nice to have the service, it's easy, it's nice, it's packed up, it's got it today, it's brandy to believe, it's still in use, it's good, it's big space, it's not too hesitant, I love it, it's not too much electricity, it's worth buying, it's worth it, it's a lot of speed, it's worth it, it's big, it's high, it's high, it's high, it's high, it's high, it's really good.
Appearance: A look at the atmosphere, with a professional and pleasant shopping tour.
Kingdong buys fast, installers are very good at their service and cheap.
The quality of the service is pretty good, and the most important people forget, as a result of the excitement, the quality of the service, the confidence of the supplier, the quality of the shop, the quality of the service, the speed of the service, the speed of the service, the love of the mother, the absence of the elevator, the smoothness of the house, the ability to put in a lot of things, t…
Cold heating effects: the heat is fast; silent effects: silent effects are good; delivery installation: installer is also professional and very efficient.
The air conditioner is very good in appearance, very high in colour, very windy, very hot and energy-efficient at first level.
It's very cost-effective. It's already pressed. It's very warm in the hot wind winter, and it's very energy-efficient.
It's hard to put in a good letter brand, but it's not started yet, but it's okay.
It's working well, and it's great to install master's services! It's great!
It's a very good service. The air conditioner is very small. I'm sure it'll be as good as it gets.
Thank you very much, Master, for your hard work, for the looks of the movie, it feels very good. The seller was very good at the service, last time he bought himself a nine, recommended for entry, one word! Value, installer came in time, came in later, style styles were in order, good looks, good things, thanks.
The beautiful air conditioner that was bought by him in Kyundong was received and installed. The heat was very good. It was very nice to look at it. It was very nice to have a small phone call to contact them, and every one of them was very good.
It's not bad. It's good. It's good. It's good. It's good. It's good. It's good.
The air conditioners are very useful, the appearances are very good, and the installers are very skilled and enthusiastic.
The product was delivered quickly, the old machine was easily dismantled, and the new machine was well installed.
It's all right, it's easy to make appointments, it's quiet, it's cool.
It's new, it's a good remote. Three installers are here. They'll be ready soon.
Cold heat: Very good. Master came in and took the garbage.
We've been using beautiful air conditioners, very good, and after-sales.
It's good, it's good, it's good quality, it's fast, it's good for service, it's good for delivery, it's good for the boss, it's good business!
Honey, it's fast. It's good. It's good.
Very well, very well served, very well served, very pleased with a single shopping.
It's a quick delivery, baby and picture-like, easy to use, it's very effective, it's excellent, it's good, it's good, it's good, it's good, it's good, it's good quality, it's good service, it's consistent with description, it's the best shopping, the shopkeeper's good, it's hot, it's beautiful, it's beautiful, it's really good in color, it's really good in color, it's really good in color, it's r…
Quality work is completely out of line with my expectations, very Nes, very intelligent, full of functions, very smart deliveryer, thanks, always trusted brands, good service attitude, call in advance, 7665, 953222, customer service is very good, and the price is too high, hoping to follow up on YOU's more surprises, 854447, sellers are really good at heart, home Quality 1 is great, running fast,…
It's as good as the description. It's really good. It's good. It's good. It's good. It's good.
The air conditioners are good, they look beautifully in the atmosphere, and the new level of energy efficiency means better jobs, installed teachers are professional, and three air conditioners are beautiful in the home, and their families are satisfied.
The installer is a professional, well-installed, well-installed, well done.
Appearance: A beautiful old brand, trusted, good look! Delivery installation: quick response speed, caller confirmation before the installer goes, service is good. Master is responsible, quick, hard, no trouble, fee-paying is clear and transparent, Master is lucky, thank you again!
The air conditioner is beautiful, it's the most energy-efficient air conditioner, and the family's happy, and it's not expensive, and it looks very airy when it's installed.
The air conditioner's good. No sound. Good job.
Appearance: good, cool heat: good, silent: good, good, energy saving: good, good delivery installation: good
It's for the elderly, mostly for heating, and the feedback from the elderly is good.
Appearance: Good. Cold heat: good. Delivery installation: good.
A beautiful air-conditioning baton, powerful, decorated master, careful, five stars.
The air conditioner is cool, cool, cool, hot and cheap.
I bought it once, and I liked it very much, so don't miss it, and I'm happy with the goods. It's nice to deliver it, and it's nice to install it. It's nice to have your own shoes in the house. It's very professional in the Hale. It's always on the sign. It's a very, very, very, very, very, very, very, very, very, very, very, very, very, very, very, very, very, very, very, very, very, very, very, …
Very, very, very, very, very, very, very, very, very, very, very, very quiet, very, very, very, very, very, very, very, very, very, very, very, very, very, very, very, very, very, very, very, very, very, very, very, very, very, very, very, very, very, very, very, very, very, very, very, very, very, very, very, very, very, very, very, very, very, very, very, very, very, very, very, very, very, ver…
Appearance: Very good, chosen by yourself. Cold heat: very good.
First of all, I'm relieved that the package is worth a lot of money, but it's very beautiful, and it's very nice to look at the atmosphere, and it's a very satisfying shopping event, and it's a good feeling, and it's nice to like it.
The rental room must be economical, the whole feeling is very satisfactory, the service is good, the whole five stars are good, thanks to Kyouta, it's truly trustworthy, the price is good, the money is good, the masters are good, the elevators are not on the fifth floor, it's absolutely good, the capital logistics delivery is great, it's very good, it's very good, it's very good, it's very good, …
It's cheap, it's expensive, it's very good, it's cool, it's very hard work, too.
Appearance: Air conditioners are beautiful, cold heat effects: cool heat is fast, delivery is fast: Post-sale service installers, patient work, enthusiasm, careful, careful, help with the drawings in the living room, bedrooms, thank you again.
The shopkeeper's good service, the big brand's trusted, the very satisfying shopping experience will be recommended to his friends, the master's very careful fear of the wall getting dirty, the installation of the wall, the half-day search for it, the price discounts, the absolute worth of buying it, the old man's high-end, the electricity on the Internet, the big brands, we've got a lot of it, a…
It's perfect, it's amazing, it's good for the price, it's good for the long time!
[truncated: 9,343 more rows]
